# Supplementary material for: The SNL Histone Deacetylase‐Binding Factor GmHE13 Is a Novel Regulator of Soybean Hypocotyl Elongation
Source: Plant Biotechnol J. 2025 Aug 12;23(12):5353–68. doi: 10.1111/pbi.70310 (PMC12665065; doi:10.1111/pbi.70310)
Supplement: Supplementary file 2 — Tables S1–S7: pbi70310‐sup‐0002‐TablesS1‐S7.xlsx. [file PBI-23-5353-s002.xlsx]

## Sheet: Table S1
Table S1 Hypocotyl length (cm) of the soybean population.
ID	18SJZ-rep1	18SJZ-rep2	18SJZ-rep3
15C0001	10.6	5.5	NA
15C0002	11.2	5.6	4.3
15C0003	7.8	5.3	4.3
15C0005	11.9	NA	4.5
15C0006	10.7	6.6	5.4
15C0007	9.9	5.9	5
15C0011	9.1	5.8	4
15C0014	NA	5.3	NA
15C0016	7.8	4.9	5
15C0017	4.7	4.8	4
15C0018	11.2	5.1	4.5
15C0019	10.8	6.1	4.6
15C0020	9.6	NA	NA
15C0025	NA	NA	3.7
15C0027	8.9	4.4	5.3
15C0037	NA	NA	NA
15C0042	7.7	4.9	4.4
15C0044	10.8	NA	NA
15C0045	11.6	7.6	5.5
15C0048	NA	NA	NA
15C0049	11.2	NA	5
15C0053	11.7	6.4	5
15C0059	11.2	6.6	NA
15C0060	5.8	6.8	NA
15C0061	NA	NA	NA
15C0062	NA	5.9	4.4
15C0064	10.2	6.8	5.6
15C0067	11.1	NA	5.9
15C0068	NA	NA	NA
15C0074	NA	NA	NA
15C0075	NA	NA	5.3
15C0077	10	5.8	5.3
15C0118	7.9	5.3	4.8
15C0126	6.7	5.3	5
15C0131	NA	5.9	5.4
15C0136	5.5	6.7	6.3
15C0137	NA	5.6	NA
15C0141	9.3	4.5	5.7
15C0144	10.2	4.4	5.2
15C0151	8	4.1	4.6
15C0156	6.5	5.1	4.6
15C0165	8.3	4.4	5.2
15C0166	NA	5.5	5.7
15C0167	9.4	4.6	6
15C0168	9.3	4.1	5.8
15C0169	7.9	4.2	4.6
15C0170	11.4	6.1	6.9
15C0178	8	4.4	4.8
15C0181	8.4	3.9	4.7
15C0182	14.2	NA	7.1
15C0184	11.5	4.7	6
15C0186	4.1	NA	3.7
15C0191	11.2	4.8	5.9
15C0192	NA	NA	NA
15C0193	8.1	4.1	NA
15C0194	10.1	4.1	4.6
15C0195	7.5	NA	7
15C0196	10.7	5.3	7.1
15C0198	7.8	5.4	6.2
15C0201	6	4.3	3.9
15C0203	6.2	4.2	4.5
15C0204	5	5.3	4.3
15C0207	7.3	5.3	3.6
15C0212	8.6	6.5	5.3
15C0219	6.6	5.4	3.7
15C0220	6.1	6	5.4
15C0221	5.1	NA	3.9
15C0222	6.4	NA	4.1
15C0223	4.4	NA	4.4
15C0224	6.1	5.6	5.3
15C0225	6.3	NA	NA
15C0226	9.4	7.1	5.8
15C0228	NA	5.7	5.1
15C0229	8.2	4.9	4.3
15C0232	6.2	4.8	4.4
15C0233	9.4	NA	6.8
15C0234	10.8	5.5	4.9
15C0235	NA	6.2	5.2
15C0238	6.9	NA	4.4
15C0245	9.2	5.7	5.3
15C0247	6.6	4.2	3.8
15C0248	3.6	4.6	4.3
15C0249	10.6	4.9	NA
15C0250	9	NA	4.6
15C0253	10.5	7.1	7.4
15C0259	8.5	5.3	4.9
15C0263	10.6	5.4	5.6
15C0266	7.3	NA	NA
15C0268	8.3	5.1	4.7
15C0270	10	5.7	4.9
15C0271	9.5	5.2	4.8
15C0273	11.4	6.3	5.1
15C0274	10	6.3	NA
15C0279	8.9	4.4	5.5
15C0282	10	5.6	5.6
15C0283	10.3	5.2	NA
15C0284	7.7	NA	NA
15C0285	7	4.7	5.8
15C0286	7.5	4	NA
15C0289	10	5	5.6
15C0292	8.6	4.7	5.6
15C0293	9.2	4.7	6.3
15C0294	5.7	4.7	5.1
15C0295	9	4.5	5.3
15C0304	9.7	4.7	NA
15C0307	11.4	4.2	5.6
15C0310	8.9	4.6	5.2
15C0313	NA	NA	NA
15C0314	8.1	4.1	5.8
15C0315	6.1	5.1	6
15C0316	NA	4.7	6.1
15C0317	6.4	4.9	6
15C0319	8.2	4.6	3.8
15C0324	5.8	4.4	4.9
15C0325	NA	3.8	2.4
15C0327	5.9	4.9	5
15C0328	6.1	4.8	4.9
15C0329	5.9	4	4.4
15C0333	5.5	4.7	3.5
15C0334	5.6	4.6	4.2
15C0335	6.2	5.5	4.4
15C0338	5.5	6	4.8
15C0340	5.9	4.7	4.2
15C0341	6.2	4.6	5.2
15C0343	5.9	6.1	4.5
15C0345	5.6	5	4.9
15C0346	5.6	4.6	5.1
15C0349	5.3	NA	3.9
15C0350	5.6	5.3	5.1
15C0351	6.2	NA	4.4
15C0352	6.3	4.8	5
15C0353	5.4	NA	4.3
15C0356	5.6	4.2	4.7
15C0357	4	4.6	5.2
15C0359	6	5.8	5.5
15C0361	6.7	6.6	5.8
15C0364	5.3	NA	NA
15C0365	5.7	5.2	5.1
15C0366	7.4	5.5	7.3
15C0369	7.1	5.3	6.3
15C0370	4.1	3.8	3.8
15C0371	NA	5.9	5.4
15C0373	NA	5.4	NA
15C0374	4.9	4.5	NA
15C0376	5.5	4.6	5
15C0378	5.7	5.5	5.3
15C0379	6	6.4	5.5
15C0381	6.3	6.7	5.1
15C0382	NA	5.3	4.3
15C0386	6.5	6.4	5.7
15C0389	5.4	5.7	4.6
15C0390	7.6	8.1	NA
15C0391	6.9	6.7	5.6
15C0393	6.2	6	5.3
15C0395	6.3	NA	NA
15C0396	6.8	7.5	5.8
15C0403	4.7	NA	4.2
15C0404	4.6	5.7	5
15C0405	3.9	4.2	NA
15C0408	4.8	6.7	4.9
15C0410	5.5	6.4	5.1
15C0412	6.1	NA	5.7
15C0413	5.7	6.7	5.4
15C0414	6.1	7.8	4.5
15C0415	4.8	6.3	4.1
15C0417	5.4	6.9	4.8
15C0418	5.2	6.3	4.5
15C0419	5.1	6.4	4.3
15C0420	4.6	NA	3.6
15C0422	NA	4.1	3.7
15C0424	5.9	7.3	NA
15C0426	NA	NA	4.3
15C0428	5.4	5.9	4.4
15C0452	6	6	3.8
15C0455	6.1	NA	4.2
15C0457	4.8	6	NA
15C0461	5.2	5.7	4.8
15C0462	5.3	6.3	NA
15C0463	NA	5.7	NA
15C0465	5	4.7	4.2
15C0468	6.5	7.5	4.6
15C0469	5.6	5.4	NA
15C0470	5.9	5.8	5
15C0473	5	5.8	3.8
15C0474	6.5	6	5
15C0476	NA	4	4.5
15C0477	6.7	7.9	3
15C0479	5.6	6.1	3.7
15C0480	5.8	5.6	3.9
15C0481	5.6	6.8	4.3
15C0482	7.6	NA	5.3
15C0484	NA	7.7	4.4
15C0485	6.5	6.9	5.5
15C0488	6.2	8.1	4.4
15C0489	6.8	7.7	5.7
15C0490	4.9	6	NA
15C0493	5.9	5.3	4.7
15C0495	6.3	NA	4.6
15C0496	5.4	4.8	4.5
15C0497	5.8	4	3.6
15C0498	NA	5.7	5.3
15C0499	7.4	6	5.4
15C0500	NA	5.7	5.3
15C0501	4.5	6.3	3.9
15C0502	4.8	4.7	4.1
15C0503	4.8	4.7	NA
15C0505	6.9	6	4.9
15C0506	5.2	NA	5.1
15C0507	5.1	6.1	4.9
15C0508	NA	NA	NA
15C0509	NA	5.4	4.8
15C0512	4.7	5	4.7
15C0514	4.9	6	4.9
15C0515	4.8	5.6	4.6
15C0517	5.4	5.5	5
15C0520	NA	5.8	NA
15C0522	4.7	5	4.9
15C0523	4.1	5.4	6.2
15C0524	4	4.7	4.8
15C0525	4.5	4.3	4.5
15C0526	NA	5.6	5.7
15C0529	5.7	6.3	6.8
15C0531	4.9	6.5	NA
15C0532	5.7	5.4	NA
15C0535	6.1	6.8	6.7
15C0539	NA	NA	NA
15C0541	5.1	6	6.2
15C0545	5.9	NA	7.2
15C0546	5.4	5.6	5.8
15C0547	5	5.7	NA
15C0548	4.4	5.4	NA
15C0549	5.6	5.8	NA
15C0550	4.8	5.3	NA
15C0551	4.7	5.3	5.7
15C0554	4.6	5.8	5.2
15C0555	4.9	5.2	4.9
15C0557	4.5	5.6	5.5
15C0558	5.3	NA	5.5
15C0561	NA	NA	NA
15C0562	6.1	6.6	6.4
15C0563	3.6	3.8	4.4
15C0567	4.5	5.6	NA
15C0568	4.5	5.3	5.2
15C0569	4.4	NA	NA
15C0570	4.4	5.2	5.1
15C0571	4	5	4.4
15C0572	4.2	5.7	5.3
15C0573	6	6.8	6
15C0576	4.8	5.7	5.5
15C0582	4.6	4.6	4.7
15C0583	3.3	3	4.3
15C0584	4.6	5.2	5
15C0586	5.5	6.4	NA
15C0587	NA	NA	4.6
15C0591	3.9	4.3	4.5
15C0592	5.6	NA	6.8
15C0595	NA	NA	NA
15C0596	5.6	7.7	6.1
15C0598	5.2	6.9	NA
15C0599	6.1	NA	5.4
15C0600	5.1	5.9	NA
15C0603	7.9	7.6	NA
15C0606	6.1	6.3	6
15C0609	6.2	5.9	5.4
15C0616	6.2	5.7	5.1
15C0623	NA	6.7	6.1
15C0625	6	5.7	4.8
15C0630	7	6.8	7.1
15C0631	NA	4.8	4.8
15C0640	6.1	6.6	6.3
15C0645	5.7	6.2	5.1
15C0648	5.8	NA	5.8
15C0657	6.1	6.3	5.9
15C0662	5.7	6.9	5.6
15C0664	5.4	7.1	4.9
15C0665	4.4	4	5.5
15C0668	5.7	5.9	NA
15C0675	5.9	5.6	7
15C0692	5.3	7.6	NA
15C0694	6.7	NA	5.2
15C0695	4.6	5.6	NA
15C0696	5.7	6.7	4.9
15C0703	NA	NA	5.1
15C0705	5	5.4	NA
15C0706	NA	NA	5.5
15C0710	5	NA	4.4
15C0711	6.4	6.8	5.2
15C0723	7	6.1	4.9
15C0724	5.7	NA	4.7
15C0727	6.7	6.5	5
15C0728	5.4	5.9	4.3
15C0729	6.7	7	5.4
15C0734	6.6	6.6	NA
15C0735	5.5	NA	4.5
15C0738	6.7	7	NA
15C0743	5.9	6.4	4.5
15C0748	6.5	6.6	NA
15C0752	6.1	6.9	4.7
15C0754	NA	NA	NA
15C0758	5.9	6.4	5.6
15C0772	5.1	NA	5
15C0777	6.2	NA	NA
15C0784	NA	NA	5
15C0786	6.4	NA	5
15C0790	5.8	NA	4.3
15C0795	5.5	NA	4.9
15C0801	5.7	NA	4.3
15C0804	4.1	NA	NA
15C0810	6.6	NA	5.7
15C0811	6.3	NA	NA
15C0812	6.5	NA	NA
15C0816	7	NA	5
15C0820	NA	NA	4.6
15C0830	8	NA	7.2
15C0832	5	NA	5.2
15C0835	4.3	NA	5.5
15C0836	4	NA	NA
15C0837	4.3	NA	4.7
15C0839	3.9	NA	5.4
15C0841	4.5	NA	6.6
15C0843	4.4	NA	4.3
15C0851	4.7	NA	4.4
15C0853	4.8	NA	NA
15C0855	5.3	NA	6.4
15C0860	4.1	NA	4.8
15C0872	5.3	NA	6
15C0875	4.7	NA	5.5
15C0876	4.6	NA	5.6
15C0877	NA	NA	5.3
15C0878	4.1	NA	4.9
15C0879	4.4	NA	NA
15C0885	5.4	NA	6.4
15C0889	4.2	NA	NA
15C0894	4.3	NA	5.3
15C0895	NA	NA	5.7
15C0898	4.3	NA	4.9
15C0904	4	NA	5
15C0906	4.3	NA	4.4
15C0907	4.2	NA	4.5
15C0911	4	NA	4.5
15C0914	4.8	NA	5.2
15C0920	NA	NA	NA
15C0922	3.8	NA	5.6
15C0924	5	NA	5.4
15C0930	5.4	NA	7.1
15C0931	4.9	NA	5.5
15C0934	5.1	NA	5.5
15C0941	NA	NA	5.4
15C0946	4.3	NA	4.7
15C0947	4.4	NA	NA
15C0949	4.4	NA	NA
15C0952	NA	NA	5.8
15C0954	5.5	NA	6.1
15C0956	4.5	NA	6.4
15C0957	5.2	NA	5.3
15C0958	5.4	NA	5.6
15C0959	5.5	NA	6.1
15C0960	5.1	NA	4.8
15C0963	5.5	NA	5.3
15C0964	6.1	NA	NA
15C0968	5	NA	5.2
15C0973	5.4	NA	6.4
15C0975	4.5	NA	NA
15C0984	4.5	NA	5
15C0990	4.3	NA	NA
15C0995	3.9	NA	5.6
15C0998	3.6	NA	5.3
15C0999	4.6	NA	5.6
15C1002	4.3	NA	5.2
15C1013	NA	NA	NA
15C1023	3.9	NA	NA
15C1024	3.5	NA	4.9
15C1027	NA	NA	NA
15C1028	4.4	NA	NA
15C1029	4.6	NA	NA
15C1030	3.2	NA	4.3
15C1033	4.3	NA	5.2
15C1037	3.7	NA	5.5
15C1041	NA	NA	5.1
15C1043	4.7	NA	6.5
15C1045	NA	NA	5.5
15C1046	4.5	NA	5.5
15C1047	4.4	NA	4.9
15C1048	5.1	NA	NA
15C1049	4.5	NA	5.4
15C1051	4.5	NA	NA
15C1052	4.3	NA	4.5
15C1055	5.6	NA	NA
15C1059	3.9	NA	5.5
15C1064	3.9	NA	4.4
15C1065	4.9	NA	5
15C1066	3.6	NA	NA
15C1070	4.1	NA	NA
15C1071	5.9	NA	6.2
15C1072	5.3	NA	6.1
15C1073	4.4	NA	5.7
15C1078	4.5	NA	6.5
15C1080	4.1	NA	4.7
15C1082	5.1	NA	6.3
15C1085	4.5	NA	5.4
15C1089	6.1	NA	6.1
15C1094	4.9	NA	NA
15C1095	4.4	NA	5.6
15C1103	4.4	NA	NA
15C1104	5	NA	NA
15C1105	5.8	NA	5.4
15C1106	NA	NA	4.4
15C1107	NA	NA	NA
15C1108	NA	NA	NA
15C1109-	NA	NA	6.2
15C1111	5.7	NA	5.9
15C1115	NA	NA	NA
15C1119	5	NA	6.1
15C1125	4.7	NA	5.5
15C1126	5.1	NA	5.7
15C1127	NA	NA	6.6
15C1134	NA	NA	NA
15C1141	4.9	NA	5.8
15C1142	4.2	NA	5.1
15C1143	NA	NA	NA
15C1148	4.8	NA	5.4
15C1149	5.2	NA	6.8
15C1151	4.9	NA	6.5
15C1153	NA	NA	6
15C1157	5.4	NA	6.6
15C1162	6	7.1	7.2
15C1166	5.6	NA	6.9
15C1169	4.5	NA	NA
15C1171	5.1	NA	6.3
15C1174	4.4	NA	6.2
15C1175	5.5	NA	6.8
15C1176	3.8	NA	4.4
15C1188	6.1	8	7.7
15C1192	5.6	6.9	6.2
15C1193	6.2	7.6	7
15C1200	5.4	6.6	NA
15C1201	4.6	NA	5.2
15C1203	NA	5.2	5.4
15C1208	5.3	4.8	5.6
15C1209	4.8	6.3	NA
15C1213	5.3	5.8	5.8
15C1214	NA	NA	8.2
15C1215	6.4	6.5	NA
15C1216	6	6.2	6.9
15C1218	NA	5	5.8
15C1220	5.7	6.2	6.1
15C1221	5.9	6.1	6
15C1225	4.6	4.6	5.8
15C1226	5	6.5	5.3
15C1227	5.8	5.8	6.3
15C1228	5	5.4	6.1
15C1231	6.3	6.3	6.5
15C1232	5.6	NA	7.3
15C1235	5.5	NA	6
15C1236	NA	NA	NA
15C1238	NA	6.1	6.4
15C1239	6.4	6.6	7.3
15C1242	6.2	NA	NA
15C1244	5.4	5.4	6.9
15C1251	6.1	7.5	6.9
15C1253	6.6	NA	8.1
15C1256	6.2	6.6	7.6
15C1263	5.6	6	6.2
15C1264	6	6.5	6
15C1266	5.8	6.8	NA
15C1270	6.6	7	6.3
15C1271	4.1	NA	NA
15C1276	5.6	NA	NA
15C1277	NA	NA	NA
15C1278	5.6	6.5	6.9
15C1279	5.6	NA	NA
15C1282	6.2	NA	NA
15C1283	4.5	5.8	5.7
15C1284	4.7	6.5	6.7
15C1287	5.4	5.2	NA
15C1291	5.7	7	6.9
15C1292	4.2	NA	6.3
15C1472	5.4	NA	7
15C1473	NA	6.4	6.7
15C1503	5.5	7.7	NA
15C1504	6.3	6.7	7.4
15C1505	NA	NA	NA
15c1508	NA	5.8	NA
15c1515	NA	NA	NA
15c1516	NA	4.9	NA
15c1518	6.8	8	7.7
15c1519	5.4	6.8	NA
15c1520	5.1	NA	NA
15c1521	5.1	5.8	6.1
15C1522	NA	NA	7.4
15C1523	5.8	7.2	7.2
15C1524	5.8	7	8.2
15C1525	6.9	7.4	7.2
15C1526	5.2	7.2	5.9
15C1527	5.2	6.5	NA
ShengDou5	4.8	6.6	6.6

## Sheet: Table S2
Table S2 linkage disequilibrium (LD) information of qHE13 candidate region.
Marker_id	Marker_chr	Marker_pos	Marker_logPvalue	R2
Chr1316727567.snp	13	16727567	4.61564	0.608148
Chr1316727630.snp	13	16727630	0.24715	0.00559824
Chr1316727631.snp	13	16727631	0.233058	0.0139296
Chr1316727711.snp	13	16727711	0.998354	0.045165
Chr1316727864.snp	13	16727864	0.439323	0.0079685
Chr1316727944.snp	13	16727944	0.894073	0.0399703
Chr1316727947.snp	13	16727947	1.43158	0.0698872
Chr1316727965.snp	13	16727965	0.858193	0.0398411
Chr1316727966.snp	13	16727966	0.45521	0.00923352
Chr1316728013.snp	13	16728013	0.45521	0.00923352
Chr1316728035.snp	13	16728035	1.48175	0.0429377
Chr1316728036.snp	13	16728036	1.27375	0.0400999
Chr1316728040.snp	13	16728040	1.27375	0.0400999
Chr1316728047.snp	13	16728047	1.27375	0.0400999
Chr1316728066.snp	13	16728066	0.391647	0.00835575
Chr1316728067.snp	13	16728067	0.420052	0.00841232
Chr1316728080.snp	13	16728080	0.465437	0.00846917
Chr1316728124.snp	13	16728124	0.367175	0.0080814
Chr1316728199.snp	13	16728199	1.38579	0.0435925
Chr1316728204.snp	13	16728204	0.359991	0.00802481
Chr1316728220.snp	13	16728220	0.352456	0.0079457
Chr1316728243.snp	13	16728243	1.20363	0.0437709
Chr1316728266.snp	13	16728266	1.49062	0.0433295
Chr1316728341.snp	13	16728341	1.4133	0.0745943
Chr1316728342.snp	13	16728342	0.3358	0.00813827
Chr1316728405.snp	13	16728405	0.472594	0.00923352
Chr1316728843.ind	13	16728843	1.32343	0.0744024
Chr1316729204.ind	13	16729204	0.609771	0.0102624
Chr1316729236.snp	13	16729236	0.518943	0.0463275
Chr1316729593.snp	13	16729593	1.40234	0.073871
Chr1316729650.snp	13	16729650	1.16669	0.0443972
Chr1316729783.ind	13	16729783	3.54105	0.553213
Chr1316730861.snp	13	16730861	0.635016	0.0107126
Chr1316731154.snp	13	16731154	0.582147	0.0103605
Chr1316731496.snp	13	16731496	1.81321	0.076951
Chr1316731501.snp	13	16731501	0.95824	0.0435925
Chr1316731502.snp	13	16731502	0.729512	0.0103605
Chr1316731529.snp	13	16731529	0.914238	0.0437709
Chr1316731590.snp	13	16731590	1.89417	0.0776847
Chr1316731624.snp	13	16731624	2.06854	0.0696495
Chr1316731968.snp	13	16731968	0.655817	0.010561
Chr1316732519.snp	13	16732519	0.591173	0.0107624
Chr1316732532.snp	13	16732532	1.59103	0.0786672
Chr1316732563.snp	13	16732563	0.399574	0.0145574
Chr1316733220.snp	13	16733220	0.118074	0.0129967
Chr1316733232.ind	13	16733232	0.0366161	0.0128757
Chr1316734501.snp	13	16734501	5.64157	0.792377
Chr1316734502.snp	13	16734502	1.5774	0.104623
Chr1316734657.snp	13	16734657	0.296731	0.0294687
Chr1316734750.snp	13	16734750	1.1919	0.0968315
Chr1316734822.snp	13	16734822	1.32067	0.0937711
Chr1316734908.snp	13	16734908	1.23455	0.0944676
Chr1316734909.snp	13	16734909	1.23455	0.0944676
Chr1316734927.snp	13	16734927	6.63293	0.854151
Chr1316735056.snp	13	16735056	1.59367	0.0985034
Chr1316735291.snp	13	16735291	0.180232	0.0274623
Chr1316735377.snp	13	16735377	0.14961	0.0274623
Chr1316735451.snp	13	16735451	1.58316	0.102639
Chr1316735539.snp	13	16735539	1.5609	0.107308
Chr1316735787.snp	13	16735787	0.126624	0.0275993
Chr1316735853.snp	13	16735853	1.51089	0.0939949
Chr1316735997.snp	13	16735997	0.130256	0.00517331
Chr1316736045.snp	13	16736045	1.46865	0.0957256
Chr1316736150.snp	13	16736150	5.41387	0.845474
Chr1316736229.snp	13	16736229	0.147598	0.0284713
Chr1316736538.snp	13	16736538	0.0932651	0.0130453
Chr1316736680.snp	13	16736680	0.257193	0.0307633
Chr1316736682.snp	13	16736682	0.195892	0.0279013
Chr1316736740.snp	13	16736740	0.252915	0.0291642
Chr1316736902.ind	13	16736902	0.383606	0.0292776
Chr1316737352.snp	13	16737352	1.67837	0.107114
Chr1316737466.ind	13	16737466	0.273806	0.0303856
Chr1316737561.snp	13	16737561	5.29135	0.891803
Chr1316737628.snp	13	16737628	0.0672215	0.0273819
Chr1316737691.snp	13	16737691	0.0147909	0.0236594
Chr1316737729.snp	13	16737729	3.31854	0.815086
Chr1316737921.snp	13	16737921	0.202366	0.026255
Chr1316737922.snp	13	16737922	0.264012	0.0290851
Chr1316737934.snp	13	16737934	0.0387835	0.0131486
Chr1316738060.snp	13	16738060	0.254041	0.0306863
Chr1316738122.snp	13	16738122	4.0547	0.831821
Chr1316738155.snp	13	16738155	0.208347	0.0277471
Chr1316738296.snp	13	16738296	0.968032	0.0855059
Chr1316738388.ind	13	16738388	1.27328	0.0863855
Chr1316738797.snp	13	16738797	0.228165	0.0290851
Chr1316739239.snp	13	16739239	1.52771	0.0338119
Chr1316739543.snp	13	16739543	0.201072	0.0127827
Chr1316739583.ind	13	16739583	0.194127	0.0127827
Chr1316739898.snp	13	16739898	0.229751	0.0293236
Chr1316739970.snp	13	16739970	0.268781	0.0309227
Chr1316740270.snp	13	16740270	0.838688	0.0769448
Chr1316740777.snp	13	16740777	5.41326	0.891735
Chr1316740868.snp	13	16740868	0.179391	0.0300024
Chr1316740886.snp	13	16740886	1.40159	0.0972633
Chr1316741003.snp	13	16741003	0.230558	0.0294038
Chr1316741084.snp	13	16741084	0.267957	0.0286561
Chr1316741196.snp	13	16741196	0.199415	0.0254119
Chr1316741197.snp	13	16741197	0.199415	0.0254119
Chr1316741204.ind	13	16741204	0.312017	0.0291184
Chr1316741212.snp	13	16741212	4.54898	0.755336
Chr1316741213.snp	13	16741213	3.90471	0.846189
Chr1316741284.snp	13	16741284	0.121549	0.0268133
Chr1316741285.snp	13	16741285	0.0489785	0.0128287
Chr1316741509.snp	13	16741509	0.177206	0.0207112
Chr1316741530.snp	13	16741530	1.39437	0.0343928
Chr1316741578.snp	13	16741578	0.13589	0.027624
Chr1316741592.snp	13	16741592	0.107792	0.0109368
Chr1316741902.snp	13	16741902	0.458234	0.0314036
Chr1316742009.snp	13	16742009	0.412727	0.0101192
Chr1316742138.snp	13	16742138	1.3844	0.101272
Chr1316742285.snp	13	16742285	0.329005	0.0290201
Chr1316742291.snp	13	16742291	1.36248	0.0314945
Chr1316742389.snp	13	16742389	0.329984	0.0293236
Chr1316742540.snp	13	16742540	0.254387	0.0296463
Chr1316742654.snp	13	16742654	1.34454	0.0975904
Chr1316742758.snp	13	16742758	1.61225	0.105039
Chr1316743093.snp	13	16743093	1.23302	0.0922581
Chr1316743113.snp	13	16743113	0.294926	0.0305325
Chr1316743534.snp	13	16743534	5.72636	0.838032
Chr1316743656.snp	13	16743656	0.282811	0.0287183
Chr1316743689.snp	13	16743689	0.282811	0.0287183
Chr1316743916.snp	13	16743916	0.00586212	0.0128287
Chr1316743934.snp	13	16743934	0.31463	0.0290999
Chr1316743948.snp	13	16743948	0.0188084	0.0126702
Chr1316744201.snp	13	16744201	4.80232	0.861084
Chr1316744475.snp	13	16744475	1.19604	0.0983392
Chr1316744934.snp	13	16744934	0.475013	0.00996775
Chr1316745000.snp	13	16745000	0.137438	0.0285606
Chr1316745067.snp	13	16745067	1.58814	0.106585
Chr1316745396.snp	13	16745396	0.209583	0.0280606
Chr1316745545.snp	13	16745545	0.181951	0.0278417
Chr1316745590.snp	13	16745590	0.214893	0.0280606
Chr1316745633.snp	13	16745633	5.13269	0.876736
Chr1316745667.snp	13	16745667	1.3087	0.102639
Chr1316745782.snp	13	16745782	0.211698	0.0288616
Chr1316745807.snp	13	16745807	0.210192	0.0293098
Chr1316745855.snp	13	16745855	0.275169	0.0275358
Chr1316745915.snp	13	16745915	5.09848	0.815492
Chr1316745980.snp	13	16745980	0.164624	0.0273266
Chr1316746256.snp	13	16746256	4.91506	0.853641
Chr1316746592.snp	13	16746592	0.978712	0.0872925
Chr1316746657.snp	13	16746657	0.0505653	0.0243168
Chr1316746698.snp	13	16746698	1.42219	0.102304
Chr1316746730.snp	13	16746730	0.229257	0.0287183
Chr1316746781.snp	13	16746781	5.41326	0.891735
Chr1316746840.ind	13	16746840	0.111182	0.0264806
Chr1316746841.snp	13	16746841	0.284775	0.0781956
Chr1316746852.snp	13	16746852	0.386767	0.00986507
Chr1316746900.snp	13	16746900	5.83015	0.899357
Chr1316746944.snp	13	16746944	0.198404	0.0281199
Chr1316747008.snp	13	16747008	1.33275	0.101102
Chr1316747170.snp	13	16747170	5.83015	0.899357
Chr1316747193.snp	13	16747193	1.34488	0.0341534
Chr1316747491.snp	13	16747491	0.182182	0.0283061
Chr1316747532.snp	13	16747532	0.210729	0.0283061
Chr1316748000.snp	13	16748000	0.14617	0.0278776
Chr1316748042.snp	13	16748042	0.0521806	0.0284208
Chr1316748126.snp	13	16748126	0.120645	0.0296841
Chr1316748315.snp	13	16748315	0.208171	0.0287977
Chr1316748512.snp	13	16748512	5.70708	0.876922
Chr1316748692.ind	13	16748692	0.510797	0.0284183
Chr1316748795.snp	13	16748795	0.106545	0.0275993
Chr1316748841.snp	13	16748841	0.171457	0.0131564
Chr1316748931.snp	13	16748931	5.15816	0.884254
Chr1316749147.snp	13	16749147	1.32523	0.0990801
Chr1316749238.snp	13	16749238	0.264984	0.0267119
Chr1316749332.snp	13	16749332	0.248334	0.0272221
Chr1316749894.snp	13	16749894	1.22278	0.089995
Chr1316749924.snp	13	16749924	0.163493	0.0287044
Chr1316749940.snp	13	16749940	4.56503	0.830574
Chr1316750065.snp	13	16750065	0.277869	0.0135241
Chr1316752895.snp	13	16752895	0.842641	0.00996226
Chr1316753200.snp	13	16753200	6.72776	0.94563
Chr1316753368.snp	13	16753368	0.667807	0.0090367
Chr1316753371.snp	13	16753371	6.71639	0.953435
Chr1316753883.ind	13	16753883	0.578218	0.00608583
Chr1316753906.snp	13	16753906	1.17402	0.0100363
Chr1316754084.snp	13	16754084	0.448268	0.000820313
Chr1316754162.snp	13	16754162	1.13446	0.021321
Chr1316754197.snp	13	16754197	1.23385	0.0184397
Chr1316754269.snp	13	16754269	0.0636741	0.00597916
Chr1316754344.snp	13	16754344	1.59829	0.123497
Chr1316754712.snp	13	16754712	1.66001	0.126008
Chr1316754777.snp	13	16754777	0.499748	0.0288616
Chr1316755114.snp	13	16755114	0.442865	0.0261218
Chr1316755191.ind	13	16755191	1.00058	0.112561
Chr1316755970.snp	13	16755970	0.204491	0.0237349
Chr1316756004.snp	13	16756004	1.6381	0.129819
Chr1316756064.snp	13	16756064	1.66028	0.131581
Chr1316756091.snp	13	16756091	0.479673	0.0291446
Chr1316756103.snp	13	16756103	0.479673	0.0291446
Chr1316756141.snp	13	16756141	0.330951	0.0276578
Chr1316756235.ind	13	16756235	0.241047	0.0234137
Chr1316756260.snp	13	16756260	0.391285	0.0276578
Chr1316756680.snp	13	16756680	0.0395359	0.0130967
Chr1316756871.snp	13	16756871	0.0734658	0.0131564
Chr1316756903.snp	13	16756903	0.387563	0.0270635
Chr1316756963.snp	13	16756963	0.272112	0.0232347
Chr1316757016.snp	13	16757016	0.371404	0.0124807
Chr1316757140.snp	13	16757140	0.303185	0.0251526
Chr1316757343.snp	13	16757343	0.192422	0.0251387
Chr1316757797.snp	13	16757797	0.503814	0.0305325
Chr1316758033.snp	13	16758033	0.564252	0.0300746
Chr1316758067.snp	13	16758067	0.427549	0.0259724
Chr1316758091.snp	13	16758091	0.562235	0.0299214
Chr1316758188.snp	13	16758188	0.486036	0.0295359
Chr1316758235.snp	13	16758235	0.33328	0.0247988
Chr1316761031.ind	13	16761031	1.07357	0.0466125
Chr1316761314.snp	13	16761314	2.00966	0.144613
Chr1316764956.ind	13	16764956	5.2582	0.774143
Chr1316765648.snp	13	16765648	2.33825	0.157166
Chr1316765769.snp	13	16765769	2.29297	0.155036
Chr1316765794.snp	13	16765794	8.34259	1
Chr1316766381.snp	13	16766381	0.112952	0.0208481
Chr1316767096.snp	13	16767096	0.000265331	0.0212825
Chr1316767376.snp	13	16767376	0.0217057	0.0205755
Chr1316767627.snp	13	16767627	0.303147	0.0246524
Chr1316768635.snp	13	16768635	0.0594987	0.0130937
Chr1316769252.snp	13	16769252	0.460127	0.0699136
Chr1316769531.snp	13	16769531	0.490162	0.00893135
Chr1316769754.ind	13	16769754	1.25973	0.0525463
Chr1316771693.snp	13	16771693	0.551775	0.00887929
Chr1316772741.snp	13	16772741	0.0233782	0.0169437
Chr1316772952.snp	13	16772952	0.431497	0.0706581
Chr1316772965.ind	13	16772965	0.593324	0.00867548
Chr1316775618.snp	13	16775618	0.358773	0.0239516
Chr1316775845.snp	13	16775845	0.102909	0.018096
Chr1316776345.snp	13	16776345	0.527659	0.0300022
Chr1316776390.snp	13	16776390	0.374505	0.0228807
Chr1316776453.ind	13	16776453	0.0425505	0.0234114
Chr1316776702.snp	13	16776702	0.0868264	0.0209689
Chr1316776790.ind	13	16776790	0.355447	0.027624
Chr1316776858.snp	13	16776858	0.550267	0.0749796
Chr1316776943.snp	13	16776943	0.552614	0.0287977
Chr1316776944.snp	13	16776944	0.552614	0.0287977
Chr1316776945.snp	13	16776945	0.66539	0.073093
Chr1316776990.ind	13	16776990	0.67562	0.00898382
Chr1316777057.snp	13	16777057	0.246852	0.0116165
Chr1316777151.snp	13	16777151	0.257035	0.0257615
Chr1316777431.snp	13	16777431	0.369393	0.0756007
Chr1316777935.snp	13	16777935	0.0445049	0.0193194
Chr1316778099.snp	13	16778099	0.0603949	0.0132009
Chr1316778183.snp	13	16778183	0.0447188	0.0230838
Chr1316778222.snp	13	16778222	0.668778	0.00506657
Chr1316778260.snp	13	16778260	0.246593	0.0228816
Chr1316778690.snp	13	16778690	0.825156	0.0833538
Chr1316778698.snp	13	16778698	0.765471	0.0828275
Chr1316778821.snp	13	16778821	0.722918	0.0749591
Chr1316778839.snp	13	16778839	0.518008	0.0275313
Chr1316779147.snp	13	16779147	0.394361	0.0261834
Chr1316779212.snp	13	16779212	0.573005	0.0718806
Chr1316779434.snp	13	16779434	0.344938	0.0263242
Chr1316779569.snp	13	16779569	0.125523	0.0219121
Chr1316779595.snp	13	16779595	0.50936	0.00898382
Chr1316779708.snp	13	16779708	0.314083	0.0276798
Chr1316779959.snp	13	16779959	0.365525	0.0261127
Chr1316779962.snp	13	16779962	0.350373	0.0762579
Chr1316779963.snp	13	16779963	0.362171	0.027499
Chr1316780032.snp	13	16780032	0.240514	0.0233604
Chr1316780047.snp	13	16780047	0.432488	0.0748095
Chr1316780052.snp	13	16780052	0.0846954	0.0212146
Chr1316780139.snp	13	16780139	0.11321	0.0200309
Chr1316780144.snp	13	16780144	0.0705397	0.0196591
Chr1316780184.snp	13	16780184	0.0705397	0.0198445
Chr1316780348.snp	13	16780348	0.621891	0.0762579
Chr1316780448.snp	13	16780448	0.111819	0.0195714
Chr1316780496.snp	13	16780496	0.0808061	0.0191791
Chr1316780622.snp	13	16780622	0.0243577	0.0195446
Chr1316780704.snp	13	16780704	0.507966	0.0748095
Chr1316780718.snp	13	16780718	0.594017	0.0787635
Chr1316780722.snp	13	16780722	0.0841676	0.022302
Chr1316780833.snp	13	16780833	0.66426	0.0274915
Chr1316780933.snp	13	16780933	0.795797	0.0818741
Chr1316780937.snp	13	16780937	0.102969	0.0223683
Chr1316781178.snp	13	16781178	0.582608	0.00694686
Chr1316781347.snp	13	16781347	0.0950852	0.0200813
Chr1316781426.snp	13	16781426	0.421019	0.0259062
Chr1316781558.snp	13	16781558	0.59926	0.00908997
Chr1316781563.snp	13	16781563	0.509692	0.0736931
Chr1316781633.snp	13	16781633	0.796166	0.0101118
Chr1316781654.snp	13	16781654	0.779012	0.0785564
Chr1316781692.snp	13	16781692	0.180213	0.0229492
Chr1316781693.snp	13	16781693	0.188179	0.0231475
Chr1316781717.snp	13	16781717	0.803348	0.0100633
Chr1316781754.snp	13	16781754	0.193498	0.023749
Chr1316781768.snp	13	16781768	1.17959	0.0984587
Chr1316781769.snp	13	16781769	0.0243161	0.0127246
Chr1316781809.snp	13	16781809	0.266832	0.0233469
Chr1316782196.snp	13	16782196	0.019202	0.0129361
Chr1316783201.snp	13	16783201	0.350077	0.0243901
Chr1316783203.snp	13	16783203	0.543767	0.00894738
Chr1316783328.ind	13	16783328	0.880769	0.00753014
Chr1316783359.snp	13	16783359	0.752954	0.0405468
Chr1316783413.snp	13	16783413	0.719401	0.0405468
Chr1316784967.snp	13	16784967	0.142776	0.0484573
Chr1316785209.snp	13	16785209	0.168789	0.0195339
Chr1316785248.snp	13	16785248	0.0879631	0.0222241
Chr1316785789.snp	13	16785789	0.0856189	0.0127764
Chr1316785819.snp	13	16785819	0.496668	0.0372395
Chr1316785899.snp	13	16785899	0.621525	0.0384695
Chr1316786795.snp	13	16786795	0.264918	0.0221013
Chr1316787493.snp	13	16787493	0.289956	0.0245131
Chr1316787578.ind	13	16787578	0.0256714	0.055291
Chr1316787711.snp	13	16787711	0.466269	0.0715167
Chr1316787834.snp	13	16787834	0.362752	0.0757803
Chr1316788095.snp	13	16788095	0.417465	0.0252713
Chr1316788419.snp	13	16788419	0.54784	0.0744433
Chr1316788440.snp	13	16788440	0.575268	0.0782385
Chr1316789007.snp	13	16789007	0.289397	0.0815807
Chr1316789049.ind	13	16789049	0.616061	0.0262603
Chr1316789150.snp	13	16789150	0.255879	0.0795416
Chr1316789190.snp	13	16789190	0.314266	0.0785439
Chr1316789412.snp	13	16789412	0.35466	0.0220304
Chr1316789413.snp	13	16789413	0.006756	0.0788257
Chr1316789587.snp	13	16789587	0.405756	0.0236949
Chr1316790027.snp	13	16790027	0.378601	0.0777647
Chr1316790073.snp	13	16790073	0.408146	0.0781171
Chr1316790150.snp	13	16790150	0.521934	0.078767
Chr1316790356.snp	13	16790356	0.795401	0.0783694
Chr1316791361.ind	13	16791361	0.572181	0.0734444
Chr1316791624.snp	13	16791624	0.269802	0.0219785
Chr1316792318.snp	13	16792318	0.182248	0.0253414
Chr1316793606.snp	13	16793606	0.206735	0.0223065
Chr1316793755.snp	13	16793755	0.590965	0.0314668
Chr1316794603.snp	13	16794603	0.941511	0.0855744
Chr1316794856.snp	13	16794856	0.218298	0.0659592
Chr1316794861.snp	13	16794861	0.271314	0.0678807
Chr1316794921.snp	13	16794921	0.363954	0.0704479
Chr1316795024.snp	13	16795024	0.349831	0.0728381
Chr1316795144.snp	13	16795144	0.152929	0.0239421
Chr1316795267.snp	13	16795267	0.559263	0.0817977
Chr1316795433.ind	13	16795433	0.012976	0.0214725
Chr1316796037.snp	13	16796037	0.611721	0.0735596
Chr1316796045.snp	13	16796045	0.0766202	0.0193901
Chr1316796060.snp	13	16796060	0.0993611	0.0170902
Chr1316796088.snp	13	16796088	0.163686	0.0174091
Chr1316796111.snp	13	16796111	0.532412	0.0687733
Chr1316796194.ind	13	16796194	0.714987	0.0754324
Chr1316796195.ind	13	16796195	0.253898	0.0262689
Chr1316796196.snp	13	16796196	0.532865	0.0679869
Chr1316796215.snp	13	16796215	0.483713	0.0300746
Chr1316796236.snp	13	16796236	0.158903	0.0182002
Chr1316796239.snp	13	16796239	0.459793	0.0679869
Chr1316796251.snp	13	16796251	0.289696	0.0258124
Chr1316796280.snp	13	16796280	0.0842234	0.0185557
Chr1316796295.snp	13	16796295	0.105626	0.0192792
Chr1316796301.snp	13	16796301	0.123282	0.0194628
Chr1316796310.snp	13	16796310	0.153502	0.019978
Chr1316796312.snp	13	16796312	0.517128	0.0725695
Chr1316796329.snp	13	16796329	0.1221	0.0197197
Chr1316796330.snp	13	16796330	0.1221	0.0197197
Chr1316796347.snp	13	16796347	0.209639	0.0200198
Chr1316796348.snp	13	16796348	0.209639	0.0200198
Chr1316796356.snp	13	16796356	0.209639	0.0200198
Chr1316796464.snp	13	16796464	0.177893	0.02463
Chr1316796505.snp	13	16796505	0.182822	0.0248371
Chr1316796537.snp	13	16796537	0.177905	0.0232958
Chr1316796575.snp	13	16796575	0.127923	0.0207366
Chr1316796579.snp	13	16796579	0.320938	0.0306875
Chr1316796583.snp	13	16796583	0.319091	0.0291642
Chr1316796619.snp	13	16796619	0.352176	0.075053
Chr1316796667.snp	13	16796667	0.0128105	0.0211593
Chr1316796700.snp	13	16796700	0.0401344	0.019761
Chr1316796706.snp	13	16796706	0.0401344	0.0199477
Chr1316796718.snp	13	16796718	0.417749	0.0287183
Chr1316796721.snp	13	16796721	0.0299988	0.0192072
Chr1316796732.snp	13	16796732	0.0299988	0.0192072
Chr1316796753.snp	13	16796753	0.185695	0.0148552
Chr1316796760.snp	13	16796760	0.185695	0.0148552
Chr1316796769.snp	13	16796769	0.185695	0.0148552
Chr1316796816.snp	13	16796816	0.341415	0.0239686
Chr1316796828.snp	13	16796828	0.0361617	0.0196892
Chr1316796831.snp	13	16796831	0.218289	0.0708382
Chr1316796847.snp	13	16796847	0.0871129	0.0194321
Chr1316796861.snp	13	16796861	0.424596	0.0275993
Chr1316796883.snp	13	16796883	0.405345	0.0760991
Chr1316796910.ind	13	16796910	0.159893	0.012859
Chr1316796939.snp	13	16796939	0.244118	0.0154339
Chr1316796945.ind	13	16796945	0.135951	0.0155043
Chr1316797040.snp	13	16797040	0.293049	0.0541264
Chr1316797097.snp	13	16797097	0.0969464	0.0207795
Chr1316797105.snp	13	16797105	0.104822	0.0209689
Chr1316797149.snp	13	16797149	0.0695649	0.0236114
Chr1316797186.snp	13	16797186	0.00594951	0.0185557
Chr1316797188.snp	13	16797188	0.00594951	0.0185557
Chr1316797205.snp	13	16797205	0.00594951	0.018735
Chr1316797232.snp	13	16797232	0.355308	0.0720992
Chr1316797247.snp	13	16797247	0.334904	0.0277053
Chr1316797248.snp	13	16797248	0.464882	0.0303856
Chr1316797249.snp	13	16797249	0.355308	0.0716323
Chr1316797250.snp	13	16797250	0.0247412	0.0186278
Chr1316797268.snp	13	16797268	0.0460087	0.0188795
Chr1316797286.snp	13	16797286	0.105962	0.0210375
Chr1316797302.snp	13	16797302	0.105962	0.0210375
Chr1316797308.snp	13	16797308	0.510154	0.0762883
Chr1316797314.snp	13	16797314	0.105962	0.0212279
Chr1316797322.snp	13	16797322	0.0576592	0.0216809
Chr1316797331.snp	13	16797331	0.32544	0.0274075
Chr1316797334.snp	13	16797334	0.282746	0.0249348
Chr1316797352.snp	13	16797352	0.33188	0.0295516
Chr1316797367.snp	13	16797367	0.162389	0.0217502
Chr1316797370.snp	13	16797370	0.175172	0.0215576
Chr1316797389.snp	13	16797389	0.078947	0.0191327
Chr1316797391.snp	13	16797391	0.125417	0.0203829
Chr1316797413.snp	13	16797413	0.078947	0.0191327
Chr1316797414.snp	13	16797414	0.125417	0.0203829
Chr1316797435.snp	13	16797435	0.36103	0.0314668
Chr1316797451.snp	13	16797451	0.163232	0.0206417
Chr1316797463.snp	13	16797463	0.384955	0.0786911
Chr1316797473.snp	13	16797473	0.020964	0.0193872
Chr1316797477.snp	13	16797477	0.409528	0.0777037
Chr1316797484.snp	13	16797484	0.409528	0.0777037
Chr1316797494.snp	13	16797494	0.204309	0.0200548
Chr1316797497.snp	13	16797497	0.204309	0.0200548
Chr1316797510.snp	13	16797510	0.0229257	0.0191327
Chr1316797562.snp	13	16797562	0.68276	0.0649992
Chr1316797563.snp	13	16797563	0.0485239	0.00318819
Chr1316797566.ind	13	16797566	0.0964597	0.018417
Chr1316797573.snp	13	16797573	0.323139	0.0750145
Chr1316797583.snp	13	16797583	0.323139	0.0750145
Chr1316797591.snp	13	16797591	0.434666	0.0782918
Chr1316798197.snp	13	16798197	0.155778	0.0569583
Chr1316798636.ind	13	16798636	0.469399	0.0711093
Chr1316798769.snp	13	16798769	0.13258	0.0590956
Chr1316799268.snp	13	16799268	0.176327	0.0184495
Chr1316799371.snp	13	16799371	0.207891	0.0252015
Chr1316799494.snp	13	16799494	0.195431	0.0254799
Chr1316800472.snp	13	16800472	0.279431	0.0688457
Chr1316800771.snp	13	16800771	0.269467	0.0650901
Chr1316801031.snp	13	16801031	0.0774914	0.0243168
Chr1316801330.snp	13	16801330	0.192473	0.022752
Chr1316801432.ind	13	16801432	0.20319	0.0252044
Chr1316801651.snp	13	16801651	0.272122	0.0119906
Chr1316801665.snp	13	16801665	0.0187872	0.0109648
Chr1316801875.snp	13	16801875	0.185152	0.0112531
Chr1316802041.snp	13	16802041	0.00720132	0.0104103
Chr1316802122.snp	13	16802122	0.256987	0.0698831
Chr1316802231.snp	13	16802231	0.129104	0.0185735
Chr1316802275.ind	13	16802275	0.265403	0.0119906
Chr1316802311.snp	13	16802311	0.0916498	0.0117128
Chr1316802314.snp	13	16802314	0.0396404	0.00965572
Chr1316802341.snp	13	16802341	0.0396404	0.00965572
Chr1316802343.snp	13	16802343	0.0396404	0.00965572
Chr1316802401.ind	13	16802401	0.178531	0.0239686
Chr1316802410.snp	13	16802410	0.110274	0.010176
Chr1316802428.snp	13	16802428	0.250651	0.0111437
Chr1316802429.snp	13	16802429	0.250651	0.0111437
Chr1316802440.snp	13	16802440	0.0689415	0.0241716
Chr1316802461.snp	13	16802461	0.107568	0.0249315
Chr1316802610.snp	13	16802610	0.245647	0.0111982
Chr1316802652.snp	13	16802652	0.209038	0.0110469
Chr1316802691.snp	13	16802691	0.206038	0.0109922
Chr1316802713.ind	13	16802713	0.239162	0.0102858
Chr1316802716.ind	13	16802716	0.239162	0.0102858
Chr1316802739.snp	13	16802739	0.0133854	0.0168869
Chr1316802744.snp	13	16802744	0.214909	0.011102
Chr1316802754.snp	13	16802754	0.214909	0.011102
Chr1316802761.snp	13	16802761	0.175352	0.0110469
Chr1316802770.snp	13	16802770	0.175352	0.0110469
Chr1316802809.snp	13	16802809	0.122373	0.0110895
Chr1316802813.snp	13	16802813	0.122373	0.0110895
Chr1316802831.snp	13	16802831	0.164078	0.0111982
Chr1316802839.snp	13	16802839	0.0370058	0.0106723
Chr1316802873.snp	13	16802873	0.123953	0.0110895
Chr1316802878.snp	13	16802878	0.123953	0.0110895
Chr1316802885.snp	13	16802885	0.123953	0.0110895
Chr1316802928.snp	13	16802928	0.123953	0.0110895
Chr1316802935.snp	13	16802935	0.123953	0.0110895
Chr1316802946.snp	13	16802946	0.0760182	0.0111437
Chr1316802976.snp	13	16802976	0.119165	0.0111982
Chr1316802992.ind	13	16802992	0.0271404	0.0109699
Chr1316803100.snp	13	16803100	0.251303	0.0231519
Chr1316803117.snp	13	16803117	0.0969698	0.0103208
Chr1316803155.snp	13	16803155	0.0785461	0.0101174
Chr1316803162.snp	13	16803162	0.0785461	0.0101174
Chr1316803167.snp	13	16803167	0.0785461	0.0101174
Chr1316803170.snp	13	16803170	0.100603	0.0384188
Chr1316803175.snp	13	16803175	0.0785461	0.0101174
Chr1316803252.snp	13	16803252	0.0870063	0.0100591
Chr1316803265.snp	13	16803265	0.0870063	0.0100591
Chr1316803275.snp	13	16803275	0.0870063	0.0100591
Chr1316803306.snp	13	16803306	0.145384	0.0377642
Chr1316803354.snp	13	16803354	0.162631	0.0109922
Chr1316803375.snp	13	16803375	0.162631	0.0109922
Chr1316803393.snp	13	16803393	0.137957	0.00997354
Chr1316803414.snp	13	16803414	0.137957	0.00997354
Chr1316803453.snp	13	16803453	0.137957	0.00997354
Chr1316803498.snp	13	16803498	0.137957	0.00991508
Chr1316803506.snp	13	16803506	0.12475	0.00985691
Chr1316803513.snp	13	16803513	0.12475	0.00985691
Chr1316803525.ind	13	16803525	0.223611	0.0118886
Chr1316803553.ind	13	16803553	0.184723	0.0617169
Chr1316803559.snp	13	16803559	0.12475	0.00985691
Chr1316803596.snp	13	16803596	0.11559	0.00971374
Chr1316803628.snp	13	16803628	0.11559	0.00971374
Chr1316803665.snp	13	16803665	0.208756	0.0108416
Chr1316803709.snp	13	16803709	0.200612	0.0106373
Chr1316803745.snp	13	16803745	0.200612	0.0106373
Chr1316803787.snp	13	16803787	0.220796	0.0112531
Chr1316803792.snp	13	16803792	0.220796	0.0112531
Chr1316803845.ind	13	16803845	0.326465	0.0123559
Chr1316803886.snp	13	16803886	0.358843	0.0125657
Chr1316803905.snp	13	16803905	0.326465	0.0123559
Chr1316803971.snp	13	16803971	0.31938	0.0123559
Chr1316804043.snp	13	16804043	0.224869	0.0212783
Chr1316804060.snp	13	16804060	0.301669	0.0121987
Chr1316804065.ind	13	16804065	0.236434	0.0121987
Chr1316804066.snp	13	16804066	0.335104	0.0124077
Chr1316804133.snp	13	16804133	0.335104	0.0124077
Chr1316804134.snp	13	16804134	0.335104	0.0124077
Chr1316804167.snp	13	16804167	0.209526	0.0126702
Chr1316804168.snp	13	16804168	0.209526	0.0126702
Chr1316804178.snp	13	16804178	0.450857	0.0785564
Chr1316804297.snp	13	16804297	0.445884	0.0122538
Chr1316804315.snp	13	16804315	0.485361	0.0123624
Chr1316804323.snp	13	16804323	0.359929	0.0112422
Chr1316804408.ind	13	16804408	0.359395	0.0123559
Chr1316804422.ind	13	16804422	0.502726	0.0116319
Chr1316804440.snp	13	16804440	0.655158	0.00965266
Chr1316804459.snp	13	16804459	0.674366	0.0100037
Chr1316804464.ind	13	16804464	0.583994	0.00893462
Chr1316804482.snp	13	16804482	0.621367	0.00980661
Chr1316804503.snp	13	16804503	0.752641	0.00989252
Chr1316804516.snp	13	16804516	0.688102	0.00956894
Chr1316804572.snp	13	16804572	0.235556	0.0113641
Chr1316804614.snp	13	16804614	0.342003	0.0124599
Chr1316804615.snp	13	16804615	0.342003	0.0124599
Chr1316804617.snp	13	16804617	0.342003	0.0124599
Chr1316804661.snp	13	16804661	0.342003	0.0124599
Chr1316804711.snp	13	16804711	0.342003	0.0124599
Chr1316804717.snp	13	16804717	0.342003	0.0124599
Chr1316804725.ind	13	16804725	0.365114	0.0106111
Chr1316804726.ind	13	16804726	0.0176449	0.0240197
Chr1316804728.snp	13	16804728	0.342003	0.0124599
Chr1316804731.snp	13	16804731	0.0610348	0.0193113
Chr1316804733.snp	13	16804733	0.0509814	0.0104139
Chr1316804829.snp	13	16804829	0.332028	0.0125657
Chr1316804858.snp	13	16804858	0.138867	0.0219018
Chr1316804863.snp	13	16804863	0.22641	0.0113084
Chr1316804890.snp	13	16804890	0.22641	0.0113084
Chr1316804892.snp	13	16804892	0.22641	0.0113084
Chr1316804923.snp	13	16804923	0.27889	0.0112531
Chr1316804944.snp	13	16804944	0.519002	0.00908997
Chr1316804947.snp	13	16804947	0.519002	0.00908997
Chr1316804956.snp	13	16804956	0.27889	0.0112531
Chr1316804961.snp	13	16804961	0.27889	0.0112531
Chr1316804975.snp	13	16804975	0.255589	0.0741649
Chr1316804986.snp	13	16804986	0.27889	0.0112531
Chr1316804994.snp	13	16804994	0.27889	0.0112531
Chr1316805028.snp	13	16805028	0.284259	0.0111982
Chr1316805082.snp	13	16805082	0.0650547	0.0144879
Chr1316805084.snp	13	16805084	0.164604	0.00991508
Chr1316805096.snp	13	16805096	0.116723	0.0366421
Chr1316805107.snp	13	16805107	0.160812	0.00977203
Chr1316805114.snp	13	16805114	0.160812	0.00977203
Chr1316805302.snp	13	16805302	0.0999876	0.0109147
Chr1316805344.snp	13	16805344	0.261196	0.0122538
Chr1316805345.snp	13	16805345	0.261196	0.0122538
Chr1316805362.snp	13	16805362	0.261196	0.0122538
Chr1316805363.snp	13	16805363	0.261196	0.0122538
Chr1316805821.snp	13	16805821	0.141155	0.0373329
Chr1316805902.snp	13	16805902	0.00226209	0.0109147
Chr1316806138.snp	13	16806138	0.24557	0.0641184
Chr1316806139.ind	13	16806139	0.258348	0.0432797
Chr1316806738.snp	13	16806738	0.183225	0.0110469
Chr1316806754.snp	13	16806754	0.278611	0.0714777
Chr1316806953.snp	13	16806953	0.249119	0.0727643
Chr1316807106.ind	13	16807106	0.124108	0.0106792
Chr1316807256.ind	13	16807256	0.145801	0.0109922
Chr1316807478.snp	13	16807478	0.0269999	0.0107624
Chr1316807547.snp	13	16807547	0.286109	0.0120456
Chr1316807574.snp	13	16807574	0.173627	0.0236393
Chr1316808051.snp	13	16808051	0.198616	0.0123624
Chr1316808521.snp	13	16808521	0.157582	0.0111437
Chr1316808538.snp	13	16808538	0.169113	0.0238397
Chr1316808612.snp	13	16808612	0.345462	0.0121043
Chr1316808821.snp	13	16808821	0.365383	0.0739192
Chr1316808938.snp	13	16808938	0.160584	0.0705451
Chr1316809379.snp	13	16809379	0.317521	0.0123559
Chr1316809402.ind	13	16809402	0.317521	0.0123559
Chr1316809687.snp	13	16809687	0.24301	0.0124125
Chr1316810612.snp	13	16810612	0.0990728	0.0112531
Chr1316811318.snp	13	16811318	0.348512	0.0123128
Chr1316811946.snp	13	16811946	6.10236	0.914656
Chr1316811968.snp	13	16811968	0.36135	0.0774352
Chr1316811974.snp	13	16811974	0.109169	0.0113505
Chr1316812217.snp	13	16812217	0.197702	0.0236949
Chr1316812275.snp	13	16812275	0.186604	0.0109295
Chr1316812319.snp	13	16812319	0.290316	0.0121043
Chr1316812499.snp	13	16812499	0.336351	0.0664037
Chr1316812588.snp	13	16812588	0.215883	0.0111437
Chr1316812632.snp	13	16812632	0.101324	0.0654227
Chr1316812675.snp	13	16812675	0.310262	0.0124631
Chr1316812969.snp	13	16812969	0.125514	0.0119955
Chr1316813004.snp	13	16813004	0.125514	0.0119955
Chr1316813048.snp	13	16813048	0.041496	0.0111178
Chr1316813133.snp	13	16813133	0.041496	0.0109147
Chr1316813196.ind	13	16813196	0.123298	0.0111178
Chr1316813202.ind	13	16813202	0.123298	0.0111178
Chr1316813213.ind	13	16813213	0.344812	0.0121987
Chr1316813236.snp	13	16813236	0.186869	0.0779074
Chr1316813295.snp	13	16813295	0.35227	0.0271053
Chr1316813301.snp	13	16813301	0.359323	0.0121472
Chr1316814019.ind	13	16814019	0.041496	0.0109147
Chr1316814022.ind	13	16814022	0.241146	0.0112188
Chr1316814024.snp	13	16814024	0.0800447	0.0107126
Chr1316814110.snp	13	16814110	0.244988	0.0267528
Chr1316816209.ind	13	16816209	0.657885	0.00219424
Chr1316816634.snp	13	16816634	0.468761	0.0563829
Chr1316816646.ind	13	16816646	0.0923358	0.00471368
Chr1316816707.snp	13	16816707	0.0828861	0.0398256
Chr1316816725.snp	13	16816725	0.0828861	0.0398256
Chr1316816790.snp	13	16816790	0.158168	0.043366
Chr1316816822.snp	13	16816822	0.139432	0.0405551
Chr1316816824.ind	13	16816824	0.313391	0.0417469
Chr1316816827.snp	13	16816827	0.139432	0.0405551
Chr1316816855.snp	13	16816855	0.289832	0.045497
Chr1316816882.snp	13	16816882	0.135753	0.0404528
Chr1316816940.snp	13	16816940	0.175338	0.0403508
Chr1316816942.snp	13	16816942	0.222991	0.041931
Chr1316817003.ind	13	16817003	0.108735	0.00883699
Chr1316817026.snp	13	16817026	0.232927	0.0413619
Chr1316817032.snp	13	16817032	0.298849	0.0448874
Chr1316817036.snp	13	16817036	0.47858	0.0310377
Chr1316817043.snp	13	16817043	0.0521068	0.0026564
Chr1316818800.snp	13	16818800	0.289319	0.0362449
Chr1316819149.snp	13	16819149	0.324709	0.0432656
Chr1316819152.ind	13	16819152	0.0922807	0.00996226
Chr1316819158.ind	13	16819158	0.350381	0.0722246
Chr1316819159.ind	13	16819159	0.317345	0.00973144
Chr1316819168.snp	13	16819168	0.240892	0.0405551
Chr1316819174.snp	13	16819174	0.291121	0.0399991
Chr1316819251.snp	13	16819251	0.26469	0.0388437
Chr1316819263.snp	13	16819263	0.262684	0.0391558
Chr1316819793.snp	13	16819793	0.307554	0.0305079
Chr1316819890.ind	13	16819890	0.456356	0.0394497
Chr1316819908.snp	13	16819908	0.266039	0.0334239
Chr1316819920.snp	13	16819920	0.241607	0.0331759
Chr1316819985.snp	13	16819985	0.374971	0.0390762
Chr1316820027.ind	13	16820027	0.400518	0.0456707
Chr1316820170.snp	13	16820170	0.374207	0.0466657
Chr1316820184.snp	13	16820184	0.374207	0.046365
Chr1316820251.snp	13	16820251	0.350327	0.0432656
Chr1316820262.ind	13	16820262	0.507554	0.0462664
Chr1316820265.snp	13	16820265	0.355545	0.0403788
Chr1316820300.snp	13	16820300	0.211982	0.0388428
Chr1316820466.snp	13	16820466	0.157588	0.0436565
Chr1316820470.snp	13	16820470	0.157588	0.0436565
Chr1316820471.snp	13	16820471	0.157588	0.0436565
Chr1316820478.ind	13	16820478	0.25825	0.0512524
Chr1316820494.ind	13	16820494	0.0814242	0.00898382
Chr1316820498.snp	13	16820498	0.547433	0.0788768
Chr1316820500.snp	13	16820500	0.547433	0.0788768
Chr1316820504.snp	13	16820504	0.157588	0.043366
Chr1316820505.snp	13	16820505	0.0624555	0.0104103
Chr1316820514.snp	13	16820514	0.165059	0.0430773
Chr1316820517.snp	13	16820517	0.177762	0.043366
Chr1316820536.snp	13	16820536	0.207269	0.0431655
Chr1316820554.snp	13	16820554	0.207269	0.0431655
Chr1316820561.snp	13	16820561	0.207269	0.0431655
Chr1316820568.snp	13	16820568	0.207269	0.0431655
Chr1316820575.snp	13	16820575	0.607079	0.0790336
Chr1316820625.snp	13	16820625	0.238317	0.0443441
Chr1316820629.ind	13	16820629	0.19064	0.0439487
Chr1316820639.snp	13	16820639	0.0722012	0.0105114
Chr1316820663.snp	13	16820663	0.176862	0.0432656
Chr1316820684.snp	13	16820684	0.204037	0.0438478
Chr1316820686.snp	13	16820686	0.380093	0.0129882
Chr1316820693.snp	13	16820693	0.293764	0.0437473
Chr1316820715.snp	13	16820715	0.193544	0.0435558
Chr1316820750.snp	13	16820750	0.259323	0.0428971
Chr1316820759.snp	13	16820759	0.259323	0.0428971
Chr1316820775.snp	13	16820775	0.328311	0.0427955
Chr1316820799.snp	13	16820799	0.321381	0.042607
Chr1316820826.snp	13	16820826	0.263809	0.041931
Chr1316820832.snp	13	16820832	0.263809	0.041931
Chr1316820872.snp	13	16820872	0.261817	0.0408017
Chr1316820879.snp	13	16820879	0.303974	0.0436339
Chr1316820882.snp	13	16820882	0.251353	0.0424049
Chr1316820890.snp	13	16820890	0.0815171	0.0107624
Chr1316820909.ind	13	16820909	0.305911	0.0460705
Chr1316820942.snp	13	16820942	0.268398	0.0444122
Chr1316820954.snp	13	16820954	0.268398	0.0444122
Chr1316820964.snp	13	16820964	0.34634	0.0448051
Chr1316821007.snp	13	16821007	0.189937	0.0423924
Chr1316821013.snp	13	16821013	0.198144	0.0426823
Chr1316821877.snp	13	16821877	0.379975	0.0421213
Chr1316821890.snp	13	16821890	0.379975	0.0421213
Chr1316821905.snp	13	16821905	0.270749	0.0391773
Chr1316821910.snp	13	16821910	0.379975	0.0421213
Chr1316821934.snp	13	16821934	0.379975	0.0421213
Chr1316821942.snp	13	16821942	0.379975	0.0421213
Chr1316821947.snp	13	16821947	0.379975	0.0421213
Chr1316821951.snp	13	16821951	0.224176	0.0362449
Chr1316821953.snp	13	16821953	0.224176	0.0362449
Chr1316821969.snp	13	16821969	0.262154	0.0364032
Chr1316821985.snp	13	16821985	0.288071	0.0366654
Chr1316821986.snp	13	16821986	0.262154	0.0364032
Chr1316822018.snp	13	16822018	0.262154	0.0366654
Chr1316822641.snp	13	16822641	0.562703	0.0830243
Chr1316823650.snp	13	16823650	0.478436	0.0807781
Chr1316823657.snp	13	16823657	0.186237	0.045246
Chr1316823736.snp	13	16823736	0.118248	0.0443564
Chr1316823756.snp	13	16823756	0.0594375	0.0230254
Chr1316823791.snp	13	16823791	0.0741032	0.0451428
Chr1316823907.snp	13	16823907	0.38316	0.0129361
Chr1316823934.snp	13	16823934	0.0667225	0.0447544
Chr1316823944.snp	13	16823944	0.385988	0.0829056
Chr1316823976.snp	13	16823976	0.000537523	0.0113723
Chr1316824050.ind	13	16824050	0.00154501	0.0117836
Chr1316824587.snp	13	16824587	0.0359488	0.0391168
Chr1316824680.ind	13	16824680	0.00476139	0.0335186
Chr1316824711.snp	13	16824711	0.0860537	0.068919
Chr1316824749.snp	13	16824749	0.0231519	0.036847
Chr1316824894.snp	13	16824894	0.0675526	0.0450511
Chr1316825569.ind	13	16825569	0.292989	0.0116686
Chr1316825744.snp	13	16825744	0.254788	0.0257785
Chr1316826019.snp	13	16826019	0.130713	0.00920831
Chr1316826190.snp	13	16826190	0.210833	0.0113505
Chr1316826482.snp	13	16826482	0.188886	0.00967035
Chr1316826770.ind	13	16826770	0.21046	0.00953001
Chr1316826798.snp	13	16826798	0.346985	0.0116686
Chr1316826804.snp	13	16826804	0.346985	0.0116686
Chr1316827324.snp	13	16827324	0.0783827	0.0438744
Chr1316828155.snp	13	16828155	0.418137	0.0126733
Chr1316828264.ind	13	16828264	0.332547	0.068771
Chr1316828280.snp	13	16828280	0.374929	0.0862763
Chr1316828365.snp	13	16828365	6.2559	0.876195

## Sheet: Table S3
Table S3 Differential expressed genes (DEGs) between WT and GmHE13-OE hypocotyls.
Gene_symbol	log2FoldChange	P-value	WT vs OE	WT_1	WT_2	GmHE13OE_1	GmHE13OE_4
LOC100804125	-1.04078	8.09e-10	down	2406	2966	5705	5347
DIR22	-1.31717	1.25e-09	down	196	229	564	495
LOC112997600	-1.41198	9.42e-09	down	124	112	323	305
LOC121174310	-0.849533	8.92e-08	down	1676	1661	3094	2919
LOC100811628	-0.911954	7.48e-07	down	478	527	983	908
PTS-L4	-1.12141	7.76e-07	down	165	171	366	365
LOC100786576	-1.16697	1.6e-06	down	138	188	355	377
LOC100804765	-0.848335	4.28e-06	down	453	494	847	858
LOC100820620	-0.849429	1.52e-05	down	344	327	617	592
LOC100778273	-1.19417	1.64e-05	down	88	89	197	208
LOC100305657	-0.828742	2.87e-05	down	393	487	814	749
LOC100815629	-0.97454	3.51e-05	down	158	185	319	355
LOC100500229	-0.896969	4.17e-05	down	221	207	385	412
LOC121172899	-1.64092	4.63e-05	down	27	32	98	86
LOC100790480	-1.21818	5.12e-05	down	81	66	179	163
LOC100526983	-1.42513	6.02e-05	down	51	38	116	123
LOC100797017	-1.00793	8.53e-05	down	154	118	285	262
LOC100809158	-1.80735	0.000112686	down	17	23	77	63
PRP2	-0.625712	0.000118796	down	1762	1973	2816	2947
POD	-1.26748	0.00018504	down	51	57	114	146
LOC100819853	-0.711534	0.000189588	down	444	403	686	701
LOC100809397	-0.615609	0.000243929	down	918	914	1398	1409
LOC100815671	-1.30757	0.000330227	down	64	37	115	135
LOC100790111	-0.85058	0.000390931	down	155	155	284	275
LOC100812405	-1.69459	0.000524915	down	19	19	71	52
LOC100784125	-1.56343	0.000675447	down	25	20	71	62
LOC100527430	-0.991011	0.000872034	down	87	74	161	159
LOC100792715	-0.729198	0.000916527	down	214	233	378	363
SFERH-2	-1.16485	0.00100939	down	48	47	111	102
LOC100789782	-0.837883	0.0010094	down	195	139	316	281
EXP4	-1.84502	0.00107147	down	17	10	56	41
LOC100794711	-0.774991	0.00138025	down	150	172	270	281
LOC100798042	-0.900209	0.00140623	down	89	113	189	188
LOC100305427	-1.42968	0.00153554	down	26	23	62	70
LOC100792203	-0.857778	0.0016389	down	142	103	224	220
LOC100779306	-0.634573	0.00171335	down	319	367	535	530
LOC100808321	-0.876485	0.00173592	down	100	95	183	175
LOC100792319	-0.974733	0.00175148	down	77	67	148	135
CEL8	-1.41143	0.00177094	down	28	22	71	62
LOC100791036	-0.56515	0.00182528	down	597	625	861	947
LOC547527	-0.567808	0.00198127	down	537	591	815	857
LOC100811802	-0.7804	0.00287281	down	176	125	266	251
GASA29	-1.23919	0.003287	down	30	31	71	73
LOC100785281	-1.41093	0.00341247	down	26	18	54	63
PTS-L5	-0.685126	0.0034697	down	174	183	289	285
LOC100500016	-0.593981	0.00353889	down	319	372	516	527
LOC100781948	-0.903138	0.0037854	down	67	87	150	138
LOC100527116	-0.796253	0.00421834	down	100	105	172	184
LOC100796704	-0.67281	0.00453767	down	284	231	350	471
LOC100805802	-0.716207	0.00511128	down	139	169	276	230
UGT4	-0.891419	0.00535068	down	130	70	177	194
LOC100799111	-0.751065	0.00571503	down	108	116	182	195
LOC111064645	-0.651087	0.00583337	down	213	185	338	287
LOC100779492	-0.689476	0.00588888	down	148	167	233	275
LOC106798398	-1.31603	0.00614711	down	31	18	69	53
LOC100815291	-0.828954	0.00616096	down	78	83	139	147
LOC100527550	-1.53434	0.0061679	down	14	15	40	44
LOC100527059	-1.12553	0.00622382	down	44	33	101	67
LOC100815855	-1.20053	0.00661558	down	29	28	58	73
LOC100786423	-0.903138	0.00665244	down	57	97	140	148
LOC100306562	-0.693897	0.00666009	down	145	161	275	220
LOC100777119	-1.926	0.00669454	down	7	8	27	30
GRP	-0.533966	0.00684299	down	944	726	1099	1319
LOC100793552	-0.526629	0.00733063	down	454	404	650	586
LOC100306559	-0.671488	0.00758396	down	164	138	240	241
LOC100781155	-0.725058	0.00890854	down	116	103	171	191
GASA22	-0.61471	0.00906307	down	208	176	295	293
LOC732598	-1.0461	0.0091485	down	43	34	87	72
LOC100801378	-1.01707	0.00962417	down	41	43	71	99
LOC100781078	-0.667828	0.0096528	down	131	134	208	213
LOC100499906	-0.652525	0.0109457	down	135	157	244	215
LOC100798361	-0.576076	0.0111547	down	453	307	593	540
LOC100500476	-0.672993	0.0111611	down	121	128	208	189
LOC100499697	-0.52403	0.0114907	down	306	363	483	479
LOC732658	-1.49642	0.0121021	down	19	9	43	36
LOC100788297	-0.822654	0.0121049	down	63	71	126	111
DD2/63	-1.96962	0.0121199	down	7	5	24	23
LOC100800628	-1.14244	0.0122462	down	26	27	58	59
LOC547698	-0.734062	0.012438	down	113	86	156	175
LOC100776865	-1.32193	0.0127323	down	17	19	40	50
LOC100804547	-1.29123	0.0130533	down	21	17	50	43
LOC100807820	-0.951636	0.0135009	down	40	51	100	76
LOC100527006	-0.990477	0.0135439	down	37	39	80	71
LOC100791502	-0.855264	0.0146111	down	57	53	97	102
LOC100791865	-0.963474	0.0148049	down	37	43	74	82
LOC100527902	-0.747813	0.0154918	down	85	74	133	134
LOC100804829	-0.472323	0.0155153	down	391	399	562	534
LOC100791065	-0.432868	0.0158057	down	807	942	1132	1229
LOC100811409	-0.953606	0.0160805	down	38	41	79	74
HIDH	-0.457303	0.0175574	down	452	473	672	598
NAC15	-0.863118	0.0184211	down	46	70	91	120
LOC100817673	-0.639911	0.0186044	down	110	139	193	195
LOC100804670	-0.573039	0.0189725	down	162	162	242	240
LOC100801048	-0.773114	0.0191853	down	61	73	113	116
LOC100786410	-0.694461	0.0193406	down	103	83	151	150
LOC100816402	-1.09398	0.0198517	down	30	22	57	54
LOC100797536	-1.02346	0.0206565	down	27	34	58	66
Ep	-0.863263	0.0207144	down	45	49	85	86
LOC100527317	-0.706033	0.0212643	down	79	119	151	172
LOC100786117	-0.691482	0.0216318	down	81	93	141	140
PHT1-2	-1.01197	0.022261	down	32	28	59	62
LOC100777924	-0.747458	0.0225484	down	69	68	107	123
LOC100798636	-1.25939	0.0240723	down	19	14	39	40
LOC100790374	-0.573427	0.0243298	down	149	144	206	230
LOC100527456	-1.07039	0.0244432	down	27	23	54	51
LOC100820588	-0.731065	0.0244734	down	81	66	132	112
LOC100795679	-0.604538	0.0250662	down	115	129	191	180
LOC100794801	-0.655598	0.0259399	down	97	89	142	151
LOC100817981	-0.792006	0.0260437	down	55	53	95	92
LOC547659	-0.462734	0.0263314	down	295	300	401	419
LOC100815307	-0.50959	0.0266676	down	207	199	292	286
H-1	-0.476284	0.0275495	down	322	266	400	418
LOC100305900	-0.497632	0.0286164	down	210	244	329	312
PHT1-1	-0.769219	0.0288641	down	52	63	94	102
LOC547454	-0.508549	0.0288928	down	216	288	344	373
LOC100817546	-4.7646	0.0292933	down	0	0	5	5
NRT2	-3.24792	0.0293186	down	1	1	9	10
LOC100779295	-1.3112	0.0295764	down	13	14	33	34
MIR156Y	-4.7646	0.0296048	down	0	0	4	6
LOC547801	-0.349064	0.0301459	down	1564	1596	2047	1978
LOC100500367	-0.853779	0.0307827	down	41	42	70	80
LOC100816580	-0.940293	0.0311329	down	48	26	77	65
LOC100812341	-0.530514	0.0317897	down	187	155	249	245
LOC102666741	-0.671163	0.0330191	down	75	82	133	117
LOC100499949	-0.931828	0.0333673	down	28	37	59	65
LOC112997603	-0.781105	0.0333838	down	47	56	84	93
NRT1-3	-0.577369	0.0338336	down	115	139	178	201
LOC100305888	-1.10434	0.0358417	down	17	23	42	44
LOC100808812	-0.669574	0.0363722	down	78	71	123	114
LOC100306046	-0.845966	0.0369461	down	43	36	68	74
LOC100820397	-0.527542	0.0373182	down	155	144	221	210
LOC100799020	-0.37043	0.0375966	down	659	663	870	839
STP1	-0.651235	0.0385741	down	81	75	127	118
LOC100820237	-1.13385	0.0392658	down	18	18	45	34
LOC100500124	-0.405387	0.0400441	down	413	487	581	611
LOC100786653	-0.812139	0.0405288	down	37	49	74	77
LOC100788592	-0.6671	0.0407655	down	65	100	132	130
LOC100796213	-0.645335	0.0410241	down	73	83	119	125
LOC100787511	-0.94656	0.0414127	down	28	27	52	54
LOC100783677	-1.04947	0.0420022	down	18	25	47	42
LOC100786257	-0.373509	0.0421429	down	713	776	889	1040
LOC100814313	-0.481585	0.0424666	down	183	193	252	273
LOC100806899	-0.896495	0.0426854	down	27	38	60	61
LOC100804450	-0.610864	0.0437778	down	81	103	143	138
CYP1	-0.420797	0.0438644	down	400	350	546	458
LOC100807286	-0.902152	0.0441682	down	28	33	56	58
PGIP	-0.607899	0.0443875	down	84	124	152	165
LOC100792196	-0.394717	0.0444175	down	401	457	566	562
LOC100814953	-0.923378	0.0444724	down	26	32	51	59
LOC100807991	-0.934111	0.0448211	down	25	31	50	57
LOC100305394	-1.62149	0.045007	down	7	6	23	17
AOC3	-0.778973	0.0461197	down	44	44	81	70
LOC100809747	-0.772194	0.0462232	down	46	43	75	77
LOC100788283	-1.71049	0.0465834	down	5	6	16	20
LOC100783822	-0.874468	0.0466316	down	38	28	61	60
LOC102660202	-1.39593	0.0472155	down	10	9	28	22
LOC547512	-1.71049	0.0473147	down	5	6	15	21
LOC100803957	-0.399113	0.0473355	down	353	353	478	453
LOC100803240	-0.847996	0.0478402	down	31	39	60	66
LOC100794996	-1.90689	0.0488246	down	3	5	14	16
LOC100813475	-0.944504	0.0491646	down	22	31	48	54
LOC100806731	-0.787591	0.0495555	down	37	47	76	69
LOC100817862	-0.758991	0.0496858	down	46	45	71	83
LOC100811449	1.74496	1.52e-08	up	189	173	52	56
LOC100800966	1.72833	5.23e-08	up	170	274	71	63
MIR10199	1.28863	2e-07	up	915	541	295	301
LOC100170674	3.10691	9.32e-07	up	43	69	7	6
LOC100794402	1.9622	1.47e-06	up	86	140	27	31
LOC100306396	1.24009	1.5e-06	up	310	401	127	174
LOC100500465	1.34175	1.97e-06	up	200	203	77	82
LOC100775837	1.00139	4.49e-06	up	541	496	291	227
LOC100816563	2.48767	7.41e-06	up	45	84	11	12
LOC100804277	1.83928	7.87e-06	up	88	209	41	42
13-1-1	1.62803	0.00147979	up	104	168	47	41
DAO	1.05209	9.71e-06	up	481	365	223	185
LOC100799846	1.37998	1.1e-05	up	155	238	70	81
LOC111240476	1.91839	1.4e-05	up	68	121	24	26
LOC100792222	1.5736	1.98e-05	up	100	153	40	45
LOC100802708	1.79036	2.47e-05	up	73	138	31	30
LOC100820571	1.68072	3.29e-05	up	84	134	28	40
LOC100800239	1.24462	3.47e-05	up	210	335	136	94
LOC112999061	1.46297	3.79e-05	up	270	138	59	89
LOC100794117	1.23266	4.14e-05	up	170	159	69	71
LOC112999084	1.60023	4.95e-05	up	191	94	39	55
LOC100815336	1.39378	5.13e-05	up	116	131	46	48
LOC100795681	1.48352	6.55e-05	up	102	200	53	55
LOC100795728	1.46868	6.98e-05	up	99	175	48	51
LOC112998383	2.27085	7.41e-05	up	39	72	11	12
LOC100792170	1.53743	8.28e-05	up	84	125	36	36
ACS	1.30179	0.000118164	up	123	126	53	48
LOC100526897	1.39232	0.000132164	up	100	173	53	51
LOC547603	1.24793	0.000139348	up	128	195	64	72
LOC100813417	1.24153	0.000208489	up	120	133	51	56
LOC100776726	1.89616	0.000209089	up	46	88	16	20
PC7	0.971317	0.000264373	up	257	241	147	107
LOC100792874	1.19465	0.000265125	up	125	184	63	72
LOC100810032	2.74416	0.000273051	up	27	40	4	6
LOC100801634	1.71484	0.000370784	up	52	99	19	27
LOC100500607	2.54749	0.000382235	up	24	52	5	8
LOC100790234	1.88753	0.00040611	up	43	68	14	16
LOC100789647	1.29546	0.00042524	up	92	124	43	45
MIR168A	1.25898	0.000439016	up	110	103	45	44
LOC100526852	2.19502	0.00055262	up	29	58	9	10
CYP707A1A	3.11548	0.000555456	up	20	32	3	3
MYB178	1.22692	0.000580061	up	105	108	47	44
EBP	1.36721	0.000690314	up	76	102	38	31
LOC100804867	0.904348	0.000753802	up	208	288	131	134
LOC100810910	1.26303	0.000839972	up	91	173	49	61
MYB124	1.78588	0.000857117	up	47	53	15	14
LOC100807854	2.03395	0.000892293	up	54	32	10	11
LOC100790182	1.54253	0.000902367	up	57	77	26	20
KTI-2	0.950048	0.000913676	up	192	177	107	84
LOC547820	1.4498	0.000999369	up	63	161	39	43
LOC100811478	1.16008	0.00110642	up	97	122	50	48
LOC112999213	2.08746	0.00120875	up	78	24	9	15
LOC100780806	2.34239	0.00132109	up	20	51	6	8
LOC100793598	0.992732	0.00133299	up	156	240	85	114
LOC100778882	1.31342	0.00135458	up	72	97	30	38
KTI-1	1.58496	0.00143454	up	44	94	24	22
LOC100791695	2.1592	0.00166126	up	28	39	7	8
LBD37	2.21501	0.00172156	up	39	26	8	6
LOC100810449	1.04363	0.00187773	up	112	123	58	56
LOC100794340	1.89812	0.00195631	up	31	51	12	10
LOC100812707	0.861294	0.00202773	up	252	184	129	111
LOC100792830	2.36923	0.00206666	up	18	44	6	6
LOC100804384	2.9386	0.00210028	up	13	33	3	3
LOC100802508	1.45686	0.00214182	up	49	91	28	23
LOC100792020	1.0378	0.00232166	up	105	127	58	55
LOC100170742	0.621152	0.00235009	up	469	520	329	314
LOC100500357	0.81589	0.00251201	up	224	327	141	172
LOC100792857	0.742783	0.00263026	up	256	241	146	151
LOC100797934	1.00468	0.0029111	up	117	192	67	87
LOC100786709	1.70895	0.00299642	up	37	48	12	14
LOC100801339	1.04731	0.0030099	up	96	152	61	59
LEA5	1.98185	0.00329752	up	21	58	11	9
LOC100803913	0.93587	0.00329857	up	126	138	64	74
LOC100500311	1.21703	0.00330424	up	65	114	38	39
LOC100806573	1.43296	0.00339237	up	44	91	24	26
LOC100776019	1.23919	0.00346669	up	67	77	32	29
LOC100787814	0.736966	0.0034955	up	224	241	141	138
DRR1	1.38606	0.00386867	up	63	52	24	20
DREB1-like	2.61891	0.00439551	up	15	28	4	3
LOC100808242	1.20945	0.00463874	up	61	87	33	31
LOC100780763	1.45943	0.00464223	up	46	53	19	17
LOC106795209	3.08746	0.00472121	up	15	19	2	2
LOC100814504	1.11103	0.00481332	up	79	83	37	38
LOC100795913	1.10395	0.00482604	up	73	114	45	42
LOC100801788	1.12553	0.00484548	up	72	96	42	35
HSP90-2	0.989805	0.00495348	up	181	101	76	66
LOC100527700	1.75002	0.00505108	up	45	29	11	11
LOC100819484	1.17911	0.00514776	up	63	134	45	42
LOC100788567	1.47393	0.0052524	up	39	61	17	19
LOC100775487	1.68182	0.00532739	up	32	45	13	11
PM30	5.53013	0.00566025	up	2	15	0	0
LOC100799487	1.24511	0.00570539	up	70	58	30	24
LOC100801515	0.953777	0.00577123	up	100	115	57	54
LOC100803173	1.10561	0.00581763	up	69	101	41	38
LOC100778648	1.60334	0.0064377	up	35	44	11	15
LOC100797577	0.947533	0.00650077	up	101	115	62	50
LOC100527186	1.40054	0.00664544	up	37	95	24	26
LOC100788672	1.97575	0.00665079	up	20	39	8	7
LOC100783376	0.694769	0.00668561	up	294	436	199	252
LOC100779557	1.84327	0.00689955	up	27	34	9	8
HSP26-A	0.751321	0.00711545	up	206	198	140	100
LOC100500599	1.76553	0.00722194	up	25	43	9	11
LOC100800674	0.896322	0.00756832	up	104	151	69	68
LOC100527215	1.21864	0.00759009	up	55	73	23	32
LOC100807427	1.03037	0.00764154	up	118	74	46	48
LOC100305823	2.47805	0.00775863	up	23	16	3	4
LOC100784637	0.977747	0.00778057	up	84	109	48	50
LOC100306311	0.729734	0.00794687	up	174	224	120	120
LOC100791545	0.865699	0.00808472	up	111	135	65	70
LOC100816111	0.669705	0.00831519	up	225	222	146	135
LOC100777839	1.07617	0.00867542	up	66	109	36	47
LOC100804202	1.05377	0.00874933	up	73	91	33	46
LOC100789097	3.70043	0.00883485	up	8	18	1	1
LOC100780612	2.02975	0.00889958	up	22	27	6	6
LOC100807298	1.54749	0.00948159	up	31	45	13	13
LOC100812481	0.719599	0.00950099	up	224	354	154	197
LOC100813623	1.3505	0.00960566	up	39	63	17	23
LOC100305767	1.02791	0.0103173	up	77	184	58	70
LOC100785732	1.39428	0.0104545	up	36	56	15	20
LOC100803929	1.18641	0.0104673	up	48	84	31	27
ICHG	0.947105	0.0107348	up	144	97	79	46
LOC100807861	1.2578	0.0111384	up	42	68	22	24
LOC100811298	0.716668	0.011288	up	178	269	128	144
LOC100802275	1.28331	0.0113342	up	38	91	24	29
LOC100781793	0.853408	0.0114218	up	125	249	112	95
LOC100783915	1.94753	0.0115172	up	16	38	6	8
LOC100784249	1.47573	0.0115624	up	28	61	14	18
MIR168B	0.815363	0.0117181	up	158	113	81	73
LOC100785366	0.744871	0.0119936	up	163	142	97	85
LOC100813688	1.80735	0.0123596	up	20	36	8	8
LOC100782098	2.4021	0.0123897	up	12	25	4	3
LOC100794381	5.14311	0.0131086	up	3	10	0	0
LOC100527127	0.936435	0.0133225	up	81	141	50	66
LOC100814253	1.19794	0.0133423	up	43	74	26	25
LOC100811915	1.23607	0.013393	up	42	64	20	25
LOC100800095	0.740818	0.0140928	up	213	412	164	210
LOC100777057	1.75489	0.0141323	up	23	31	8	8
LOC100782104	1.10269	0.0142187	up	51	80	30	31
LOC100817228	1.28951	0.0143375	up	73	37	28	17
LOC100499653	1.01012	0.0148743	up	65	78	33	38
LOC100527208	0.458966	0.0150259	up	862	1072	701	706
MIR1512A	2.32193	0.015041	up	20	15	4	3
ERF6	0.687875	0.0150763	up	176	267	130	145
LOC100802892	0.743392	0.0152299	up	144	231	102	122
LOC100782644	2.11548	0.0154846	up	9	43	4	8
LOC100785055	0.836942	0.0155441	up	133	101	76	55
LOC100306152	1.66297	0.0156838	up	25	32	8	10
HS1pro1	0.949627	0.0157988	up	70	127	48	54
LOC100779502	0.804605	0.0158181	up	104	158	74	76
14-1-1	1.2718	0.0166131	up	35	64	18	23
LOC100819812	0.612815	0.0162451	up	241	282	148	194
LOC100777295	0.554968	0.0166353	up	280	315	198	207
LOC100807334	1.39232	0.0166379	up	28	56	16	16
LOC100819565	3.05889	0.0171128	up	8	17	2	1
DEHYDRIN	5.02763	0.017163	up	3	9	0	0
LOC100810797	1.27302	0.0172064	up	32	84	23	25
LOC100805341	1.37851	0.0172566	up	32	46	13	17
LOC100527415	1.27302	0.0172839	up	39	48	19	17
LOC100305397	0.934547	0.0174299	up	75	162	57	67
LOC100170751	0.573929	0.0176419	up	245	276	169	181
LOC100527251	0.516821	0.0181421	up	343	391	260	253
LOC100799073	1.37281	0.0187061	up	25	76	20	19
LOC113001460	1.04041	0.0192299	up	55	126	36	52
LOC100816033	1.33121	0.019492	up	33	45	15	16
LOC100819400	0.898121	0.0196761	up	74	90	44	44
LOC106795483	1.87447	0.0200389	up	18	26	5	7
GER6	1.60572	0.0206124	up	19	51	7	16
LOC100813462	0.909235	0.0206926	up	73	81	41	41
LOC102660930	0.658492	0.0207965	up	159	163	108	96
LOC100795696	3.45942	0.0209078	up	6	16	2	0
LOC100806788	0.871267	0.021477	up	78	147	57	66
LOC100784723	1.47644	0.0220349	up	25	39	10	13
SPCP1	0.547887	0.0222149	up	253	304	193	188
LOC100818861	0.744161	0.0225508	up	108	160	80	80
LOC100800788	0.733139	0.0227898	up	126	125	65	86
LOC100784098	1.12433	0.0228481	up	40	69	26	24
LOC100782924	0.70044	0.023133	up	223	141	125	99
LOC100306608	2.9386	0.0233891	up	9	14	1	2
LOC100778963	0.565231	0.0234183	up	224	248	151	168
CYP93A1	0.643003	0.0239952	up	161	156	98	105
LOC100499673	0.726007	0.0239997	up	187	119	101	84
LOC100783749	1.01123	0.0240299	up	50	79	33	31
LOC100306600	1.33015	0.0241901	up	26	62	14	21
LOC100792931	1.18442	0.0243228	up	34	66	23	21
LOC100816561	2.80735	0.0243778	up	4	24	1	3
LOC547872	0.678072	0.0246798	up	148	132	92	83
IFR	0.978305	0.0250144	up	76	56	38	29
PIP1-8	0.745817	0.0255588	up	106	112	61	69
LOC100780155	1.49033	0.0257119	up	23	36	10	11
LOC100810724	1.87447	0.0258562	up	12	32	6	6
NAC018	0.713217	0.0261453	up	112	129	75	72
PTS1	0.652753	0.0264662	up	162	143	89	105
LOC100800078	0.803461	0.0265047	up	84	101	51	55
LOC106794123	0.888355	0.0275434	up	64	110	43	51
LOC100817478	1.16146	0.0279289	up	42	43	19	19
LOC100820426	2.93859	0.0281413	up	5	18	2	1
KTI-3	0.592723	0.0282268	up	273	193	165	144
LOC112999220	1.8679	0.0284613	up	165	54	22	38
SCTF-1	0.714909	0.0285204	up	155	321	127	163
LOC100819286	1.24793	0.0288181	up	68	27	23	17
LOC100809258	0.835881	0.0293094	up	72	94	46	47
LOC100820249	0.957565	0.029761	up	51	83	34	35
LOC100801851	2.58496	0.03012	up	10	14	2	2
LOC100819994	1.88752	0.030125	up	16	21	5	5
LOC100787664	0.859823	0.0304173	up	73	74	40	41
LOC100792165	1.37851	0.0304789	up	25	40	15	10
LOC100804881	1.55639	0.0305622	up	22	28	9	8
LOC100782332	1.30117	0.0305781	up	36	33	17	11
LOC113001461	1.30256	0.0310606	up	25	49	15	15
LOC100789410	0.974909	0.0321935	up	63	51	28	30
LOC100788028	1.11289	0.03234	up	55	38	25	18
LOC100783984	0.866145	0.0324261	up	65	79	39	40
LOC100779239	4.76459	0.0326005	up	2	8	0	0
LOC100820256	1.30117	0.0331115	up	26	43	13	15
LOC100780049	1.43741	0.0333766	up	18	47	13	11
LOC100789557	1.1481	0.0334713	up	42	40	16	21
LOC100818932	1.06529	0.0338715	up	76	37	30	24
LOC100305963	0.706269	0.0338965	up	103	114	69	64
LOC732656	2.19264	0.0339517	up	7	25	4	3
LOC100786660	0.893085	0.0341436	up	62	68	35	35
AOX3	0.506226	0.0343368	up	263	254	191	173
LOC100813853	1.51096	0.0343839	up	40	17	12	8
LOC100526874	0.987722	0.0345298	up	45	72	27	32
LOC100816168	0.736966	0.0362238	up	96	94	54	60
LOC100791863	0.539408	0.0365883	up	200	252	152	159
LOC100817659	0.740996	0.0369916	up	150	89	78	65
LOC100500479	2.04439	0.0372528	up	9	24	3	5
LOC100500306	0.940622	0.0373565	up	49	70	32	30
LOC100811784	1.91754	0.0380004	up	12	22	5	4
LOC100783889	1.38904	0.0383133	up	30	25	10	11
LOC100791118	1.01495	0.0386267	up	45	52	26	22
LOC100796694	0.729643	0.0389526	up	170	92	82	76
LOC100500291	2.16992	0.0392336	up	14	13	3	3
LOC100806805	1.77259	0.0410704	up	10	31	6	6
LOC100800844	0.478491	0.0421923	up	276	305	226	191
LOC100807342	0.513704	0.042629	up	433	278	257	241
SWEET15	4.61259	0.0439327	up	2	7	0	0
LOC100787764	0.538997	0.0444657	up	237	180	139	148
SRC2	0.64409	0.0446949	up	133	253	128	119
LOC100815708	0.748462	0.0453852	up	77	91	53	47
PIP2-13	0.584963	0.0454552	up	143	145	95	97
LOC100778560	1.07635	0.0457362	up	30	67	24	22
LOC100777265	2.45943	0.0461279	up	9	13	1	3
ACS1	1	0.0461613	up	38	60	26	23
LOC100499761	0.627423	0.0463935	up	284	147	145	134
LOC100527035	0.54526	0.0467526	up	261	187	170	137
LOC100037475	0.560088	0.048494	up	283	177	165	147
LOC100776708	1.62149	0.0487956	up	14	26	6	7
LOC100527509	0.583046	0.0489075	up	146	230	123	128
LOC100527097	0.4977	0.0490717	up	217	208	153	148
LOC100819226	0.693487	0.0490901	up	113	94	75	53
SGT2	0.870233	0.0491561	up	118	52	54	39
LOC100788619	0.480555	0.0492728	up	230	243	174	165
SYP24	0.82103	0.0494705	up	61	151	58	62
LOC100815559	0.613583	0.04972	up	164	116	92	91

## Sheet: Table S4
Table S4 Potential binding sites on the GmEXLB1-1/2 promoters.
Pattern name	Family	Sequence name	Start	Stop	Strand	Score	P-value	Q-value	Matched sequence
Glyma.12G040600	bZIP	pGmEXLB1-1	53	67	-	10.0794	1.28e-05	0.0604	AATGATGATGTGTAA
Glyma.03G219300	bZIP	pGmEXLB1-1	53	67	-	7.95238	3.17e-05	0.149	AATGATGATGTGTAA
Glyma.18G117100	bZIP	pGmEXLB1-1	53	67	-	9.22222	4.29e-05	0.151	AATGATGATGTGTAA
Glyma.03G255000	bZIP	pGmEXLB1-1	53	67	+	5.60317	6.93e-05	0.326	ttacacatcatcatt
Glyma.02G126100	bZIP	pGmEXLB1-1	54	65	-	3.91026	3.38e-05	0.148	TGATGATGTGTA
Glyma.18G020900	bZIP	pGmEXLB1-1	55	65	+	10.127	6.3e-05	0.149	acacatcatca
Glyma.08G221800	GATA	pGmEXLB1-1	58	76	+	2.19178	9.68e-05	0.114	catcatcattacgtagtac
Glyma.08G201900	HD-ZIP	pGmEXLB1-1	59	73	-	13.2154	1.97e-05	0.0855	CTACGTAATGATGAT
Glyma.16G141100	C2H2	pGmEXLB1-1	104	120	+	10.5714	4.21e-05	0.177	tttatgaagacaaaaaa
Glyma.12G118800	C2H2	pGmEXLB1-1	104	123	+	9.57143	5.51e-05	0.178	tttatgaagacaaaaaaatt
Glyma.03G179700	C2H2	pGmEXLB1-1	104	123	-	9.73016	7.3e-05	0.332	AATTTTTTTGTCTTCATAAA
Glyma.13G349500	C2H2	pGmEXLB1-1	104	121	+	8.44444	8.45e-05	0.194	tttatgaagacaaaaaaa
Glyma.07G107500	C2H2	pGmEXLB1-1	105	119	+	10.5873	6.69e-05	0.301	ttatgaagacaaaaa
Glyma.01G177500	HD-ZIP	pGmEXLB1-1	153	173	+	10.6875	8.25e-05	0.348	aaatcaataattatatataat
Glyma.01G044600	HD-ZIP	pGmEXLB1-1	156	166	+	11.5294	5.76e-05	0.243	tcaataattat
Glyma.13G169900	HD-ZIP	pGmEXLB1-1	156	166	+	11.3731	8.64e-05	0.355	tcaataattat
Glyma.18G258400	HD-ZIP	pGmEXLB1-1	156	166	+	11.3611	9.83e-05	0.417	tcaataattat
Glyma.18G081200	WRKY	pGmEXLB1-1	376	388	-	12.873	2.59e-05	0.122	GTCTTTGACCAAA
Glyma.20G109400	C2H2	pGmEXLB1-1	378	393	-	11.1667	2.66e-05	0.122	AATTTGTCTTTGACCA
Glyma.03G109100	WRKY	pGmEXLB1-1	378	387	-	10.7304	7.3e-05	0.173	TCTTTGACCA
Glyma.19G217800	WRKY	pGmEXLB1-1	379	386	+	12.1183	7.41e-05	0.349	ggtcaaag
Glyma.19G222200	MYB	pGmEXLB1-1	406	419	-	9.55556	9.86e-05	0.464	TAATAACAACCACG
Glyma.03G225200	MYB	pGmEXLB1-1	406	419	-	9.55556	9.86e-05	0.464	TAATAACAACCACG
Glyma.09G248200	AP2	pGmEXLB1-1	604	623	+	11.0513	5.86e-05	0.172	ttggccgaataagagagaaa
Glyma.04G026300	BBR-BPC	pGmEXLB1-1	610	630	-	-2.44444	7.11e-05	0.32	TTTATACTTTCTCTCTTATTC
Glyma.05G137100	BBR-BPC	pGmEXLB1-1	614	637	+	-2.28571	9.09e-05	0.407	aagagagaaagtataaaaaaagag
Glyma.18G224500	MIKC_MADS	pGmEXLB1-1	615	635	-	12.1159	3.69e-05	0.133	CTTTTTTTATACTTTCTCTCT
Glyma.09G248200	AP2	pGmEXLB1-1	616	635	+	10.5385	7.72e-05	0.172	gagagaaagtataaaaaaag
Glyma.02G062700	Dof	pGmEXLB1-1	640	660	+	11.5079	5.62e-05	0.101	ttgcttagtttgtccctttat
Glyma.12G118800	C2H2	pGmEXLB1-1	642	661	-	8.5873	7.74e-05	0.178	GATAAAGGGACAAACTAAGC
Glyma.18G224500	MIKC_MADS	pGmEXLB1-1	642	662	+	10.5942	8.72e-05	0.133	gcttagtttgtccctttatct
Glyma.13G349500	C2H2	pGmEXLB1-1	644	661	-	8.68254	7.76e-05	0.194	GATAAAGGGACAAACTAA
Glyma.16G141100	C2H2	pGmEXLB1-1	645	661	-	8.88889	7.79e-05	0.177	GATAAAGGGACAAACTA
Glyma.07G158000	C2H2	pGmEXLB1-1	645	661	-	7.85714	9.52e-05	0.434	GATAAAGGGACAAACTA
Glyma.05G018100	Dof	pGmEXLB1-1	648	661	-	12.9206	1.42e-05	0.0318	GATAAAGGGACAAA
Glyma.05G158200	Dof	pGmEXLB1-1	649	669	-	13.9365	6.53e-06	0.00989	AAAATGAAGATAAAGGGACAA
Glyma.05G025900	Dof	pGmEXLB1-1	649	667	-	13.873	7.78e-06	0.0175	AATGAAGATAAAGGGACAA
Glyma.17G089300	Dof	pGmEXLB1-1	649	669	-	13.2857	1.22e-05	0.0182	AAAATGAAGATAAAGGGACAA
Glyma.19G199200	Dof	pGmEXLB1-1	651	661	-	13.4127	3.54e-06	0.0158	GATAAAGGGAC
Glyma.10G082000	Dof	pGmEXLB1-1	651	661	-	13.4127	3.54e-06	0.0159	GATAAAGGGAC
Glyma.19G147100	C3H	pGmEXLB1-1	651	664	-	11.8571	3.47e-05	0.0789	GAAGATAAAGGGAC
Glyma.04G115500	WRKY	pGmEXLB1-1	667	674	-	12.1613	4.12e-05	0.106	GGGTCAAA
Glyma.02G306300	WRKY	pGmEXLB1-1	668	678	+	10.7059	3.52e-05	0.0928	ttgacccaaca
Glyma.10G142200	MYB	pGmEXLB1-1	672	686	+	14.127	8.87e-06	0.0418	cccaacaaacgaacc
Glyma.08G163200	MYB	pGmEXLB1-1	672	692	-	12.6667	2.38e-05	0.106	GTCAAAGGTTCGTTTGTTGGG
Glyma.19G038100	MYB	pGmEXLB1-1	673	683	-	10.5238	9.42e-05	0.444	TCGTTTGTTGG
Glyma.06G232300	TCP	pGmEXLB1-1	704	716	+	11.6508	1.01e-05	0.0477	cattggaccactg
Glyma.18G268700	TCP	pGmEXLB1-1	704	716	+	5.125	4.71e-05	0.222	cattggaccactg
Glyma.06G163600	LFY	pGmEXLB1-1	705	723	+	11.1765	1.39e-05	0.0327	attggaccactggtttaac
Glyma.06G163600	LFY	pGmEXLB1-1	705	723	-	11.1765	1.39e-05	0.0327	GTTAAACCAGTGGTCCAAT
Glyma.13G219900	TCP	pGmEXLB1-1	707	714	+	14.7312	9.66e-06	0.0457	tggaccac
Glyma.04G161400	TCP	pGmEXLB1-1	707	714	+	9.73786	2.98e-05	0.141	tggaccac
Glyma.10G259000	FAR1	pGmEXLB1-1	742	756	-	9.22222	2.03e-05	0.048	CCACTACGCGCAGTA
Glyma.15G053600	CAMTA	pGmEXLB1-1	743	751	+	12.5146	3.16e-05	0.0799	actgcgcgt
Glyma.06G097900	GATA	pGmEXLB1-1	761	775	-	8.14286	6.46e-05	0.305	TCATAACCTTTGAAC
Glyma.15G022800	Dof	pGmEXLB1-1	786	806	-	11.2857	6.7e-05	0.151	AAATATAAAAAGTAAACAATT
Glyma.13G352000	Dof	pGmEXLB1-1	786	806	-	11.2857	6.7e-05	0.151	AAATATAAAAAGTAAACAATT
Glyma.17G089300	Dof	pGmEXLB1-1	789	809	-	14	5.71e-06	0.0127	AGAAAATATAAAAAGTAAACA
Glyma.05G158200	Dof	pGmEXLB1-1	789	809	-	13.9524	6.42e-06	0.00989	AGAAAATATAAAAAGTAAACA
Glyma.05G025900	Dof	pGmEXLB1-1	789	807	-	13.1429	1.52e-05	0.0228	AAAATATAAAAAGTAAACA
Glyma.12G063800	Dof	pGmEXLB1-1	791	811	+	16.7656	3.75e-07	0.00164	tttactttttatattttcttt
Glyma.02G062700	Dof	pGmEXLB1-1	793	813	+	11.3016	6.64e-05	0.101	tactttttatattttcttttc
Glyma.02G062700	Dof	pGmEXLB1-1	801	821	+	13.381	9.65e-06	0.0438	atattttcttttcaacttttt
Glyma.12G063800	Dof	pGmEXLB1-1	804	824	+	12.875	1.88e-05	0.0275	ttttcttttcaactttttacg
Glyma.05G018100	Dof	pGmEXLB1-1	809	822	-	11.7937	5.14e-05	0.0767	TAAAAAGTTGAAAA
Glyma.19G147100	C3H	pGmEXLB1-1	812	825	-	10.9524	8.88e-05	0.135	CCGTAAAAAGTTGA
Glyma.09G265200	HD-ZIP	pGmEXLB1-1	828	838	+	11.2812	7.6e-05	0.324	tcattaattaa
Glyma.15G064000	bHLH	pGmEXLB1-1	847	860	-	7.03883	4.85e-05	0.229	ACTAAATCACCTGA
Glyma.10G053500	ARF	pGmEXLB1-1	898	918	+	-1.41772	5.28e-05	0.234	ttttttttatttgggtgaaaa
Glyma.04G027200	MIKC_MADS	pGmEXLB1-1	931	945	-	10.3235	9.29e-05	0.412	AACTAAAATTAGAAA
Glyma.14G210600	MYB_related	pGmEXLB1-1	952	965	-	11.8095	6.96e-05	0.147	GAAAAAATATCAAC
Glyma.10G048500	MYB_related	pGmEXLB1-1	954	965	+	11.3175	9.6e-05	0.208	tgatattttttc
Glyma.18G224500	MIKC_MADS	pGmEXLB1-1	1113	1133	-	10.7826	7.9e-05	0.133	TTTTACTTATTTTTTATTTTT
Glyma.14G210600	MYB_related	pGmEXLB1-1	1127	1140	+	12.9365	2.87e-05	0.121	agtaaaatatctta
Glyma.10G048500	MYB_related	pGmEXLB1-1	1127	1138	-	13.1111	2.99e-05	0.13	AGATATTTTACT
Glyma.16G032600	MYB_related	pGmEXLB1-1	1128	1138	-	13.1587	2.47e-05	0.103	AGATATTTTAC
Glyma.09G167900	MYB_related	pGmEXLB1-1	1129	1140	+	13.8889	1.91e-05	0.0823	taaaatatctta
Glyma.19G260900	MYB_related	pGmEXLB1-1	1129	1138	-	12.8095	5.39e-05	0.239	AGATATTTTA
Glyma.16G017400	MYB_related	pGmEXLB1-1	1129	1138	-	12.8095	5.39e-05	0.24	AGATATTTTA
Glyma.09G191600	CPP	pGmEXLB1-1	1160	1169	-	11.2083	9.88e-05	0.439	AATTTGAATT
Glyma.05G013000	MYB	pGmEXLB1-1	1303	1317	+	11.0317	8.38e-05	0.365	ttcaaggttatccac
Glyma.17G144100	MYB_related	pGmEXLB1-1	1304	1318	+	12.9048	2.27e-05	0.102	tcaaggttatccaca
Glyma.08G029400	MYB_related	pGmEXLB1-1	1306	1320	+	12.4603	2.77e-05	0.126	aaggttatccacaag
Glyma.01G038600	MYB_related	pGmEXLB1-1	1308	1317	-	13.4516	6.17e-06	0.0282	GTGGATAACC
Glyma.11G247300	Trihelix	pGmEXLB1-1	1308	1315	+	9.17476	8.23e-05	0.195	ggttatcc
Glyma.11G247300	Trihelix	pGmEXLB1-1	1308	1315	-	9.17476	8.23e-05	0.195	GGATAACC
Glyma.07G175500	MYB	pGmEXLB1-1	1308	1320	-	10.5714	9.91e-05	0.451	CTTGTGGATAACC
Glyma.05G032200	MYB_related	pGmEXLB1-1	1309	1316	-	12.7419	5.15e-05	0.238	TGGATAAC
Glyma.01G166800	WOX	pGmEXLB1-1	1370	1380	+	12.0897	4.03e-05	0.171	tcattcaacca
Glyma.14G089600	bHLH	pGmEXLB1-1	1379	1399	-	9.34722	4.48e-05	0.211	CTACAGCACGACGTGGTTCTG
Glyma.02G058800	bZIP	pGmEXLB1-1	1382	1391	-	11.6559	3.93e-05	0.185	CGACGTGGTT
Glyma.18G117100	bZIP	pGmEXLB1-1	1382	1396	-	8.09524	6.41e-05	0.151	CAGCACGACGTGGTT
Glyma.10G162100	bZIP	pGmEXLB1-1	1383	1394	-	14.2473	7.94e-06	0.0374	GCACGACGTGGT
Glyma.11G054600	bHLH	pGmEXLB1-1	1383	1391	+	12.0108	3.65e-05	0.172	accacgtcg
Glyma.06G024900	E2F/DP	pGmEXLB1-1	1405	1419	-	5.70968	8.45e-05	0.137	ATTGACCAGCCATGA
Glyma.02G306300	WRKY	pGmEXLB1-1	1408	1418	-	9.37647	5.9e-05	0.0928	TTGACCAGCCA
Glyma.03G143100	SBP	pGmEXLB1-1	1435	1445	-	11.1587	9.38e-05	0.443	CCGGTACGTAT
Glyma.20G006400	SBP	pGmEXLB1-1	1436	1446	+	9.38095	9.46e-05	0.447	tacgtaccggg
Glyma.14G214500	MYB	pGmEXLB1-1	1478	1490	-	12.7436	2.81e-05	0.133	GAGTTAGGTAAAT
Glyma.09G206200	MYB	pGmEXLB1-1	1478	1491	-	12.4444	3.02e-05	0.129	TGAGTTAGGTAAAT
Glyma.08G336500	MYB	pGmEXLB1-1	1478	1492	-	12.5238	3.02e-05	0.137	CTGAGTTAGGTAAAT
Glyma.16G063700	MYB	pGmEXLB1-1	1479	1491	+	13.597	1.86e-05	0.0868	tttacctaactca
Glyma.11G107100	MYB	pGmEXLB1-1	1479	1493	-	12.619	2.73e-05	0.125	TCTGAGTTAGGTAAA
Glyma.13G145800	MYB	pGmEXLB1-1	1479	1493	-	9.95238	5.29e-05	0.229	TCTGAGTTAGGTAAA
Glyma.08G163200	MYB	pGmEXLB1-1	1479	1499	-	10.3968	7.5e-05	0.168	TTTCATTCTGAGTTAGGTAAA
Glyma.09G261600	MYB	pGmEXLB1-1	1479	1493	-	10.0952	9.05e-05	0.42	TCTGAGTTAGGTAAA
Glyma.15G034500	MYB	pGmEXLB1-1	1480	1489	-	13.4272	1.92e-05	0.0908	AGTTAGGTAA
Glyma.02G013900	MYB	pGmEXLB1-1	1480	1489	+	10.8495	5.56e-05	0.263	ttacctaact
Glyma.10G273000	MYB	pGmEXLB1-1	1480	1494	-	11.2381	8.28e-05	0.39	TTCTGAGTTAGGTAA
Glyma.02G261700	ERF	pGmEXLB1-1	1500	1520	+	5.48529	9.42e-05	0.443	tagtcctggtctggaggaggc
Glyma.14G123900	ERF	pGmEXLB1-1	1502	1522	-	4.47761	7.47e-05	0.351	TTGCCTCCTCCAGACCAGGAC
Glyma.06G064000	ERF	pGmEXLB1-1	1502	1520	+	6.06349	9.95e-05	0.468	gtcctggtctggaggaggc
Glyma.04G062900	ERF	pGmEXLB1-1	1502	1520	+	6.06349	9.95e-05	0.468	gtcctggtctggaggaggc
Glyma.20G176500	C2H2	pGmEXLB1-1	1506	1520	-	13.7344	8.34e-06	0.0393	GCCTCCTCCAGACCA
Glyma.10G215200	C2H2	pGmEXLB1-1	1506	1520	-	13.7344	8.34e-06	0.0393	GCCTCCTCCAGACCA
Glyma.20G070000	ERF	pGmEXLB1-1	1507	1521	+	3.47619	8.21e-05	0.387	ggtctggaggaggca
Glyma.20G160200	Nin-like	pGmEXLB1-1	1510	1524	-	11.2857	7e-05	0.33	TATTGCCTCCTCCAG
Glyma.12G179000	C2H2	pGmEXLB1-1	1511	1528	-	14.6912	4.72e-06	0.0222	CAGGTATTGCCTCCTCCA
Glyma.17G086300	LBD	pGmEXLB1-1	1512	1532	-	6.7619	6.05e-05	0.284	AGTGCAGGTATTGCCTCCTCC
Glyma.05G040500	LBD	pGmEXLB1-1	1512	1532	-	6.7619	6.05e-05	0.284	AGTGCAGGTATTGCCTCCTCC
Glyma.11G068800	ZF-HD	pGmEXLB1-1	1539	1553	+	11.6765	4.43e-05	0.198	tagagtaattaagaa
Glyma.04G054200	WRKY	pGmEXLB1-1	1588	1600	-	9.93651	9.44e-05	0.443	TTTTGACTTCATC
Glyma.09G207300	G2-like	pGmEXLB1-1	1784	1798	-	11.6324	6.45e-05	0.131	CCGAAAATATTCTTA
Glyma.01G183700	G2-like	pGmEXLB1-1	1795	1805	-	11.4301	7.2e-05	0.17	ACTGATTCCGA
Glyma.09G014300	Trihelix	pGmEXLB1-1	1801	1815	-	12.1791	3.35e-05	0.147	TTCTTTTTTTACTGA
Glyma.02G082100	Trihelix	pGmEXLB1-1	1801	1816	+	11.0635	8.28e-05	0.365	tcagtaaaaaaagaat
Glyma.09G211400	G2-like	pGmEXLB1-1	1809	1822	+	12.7778	2.52e-05	0.115	aaaagaatattttc
Glyma.18G204900	G2-like	pGmEXLB1-1	1809	1819	+	11.9206	3.87e-05	0.174	aaaagaatatt
Glyma.12G184700	G2-like	pGmEXLB1-1	1809	1822	+	11.9365	5.41e-05	0.244	aaaagaatattttc
Glyma.09G017400	G2-like	pGmEXLB1-1	1809	1821	+	10.5397	8.95e-05	0.412	aaaagaatatttt
Glyma.09G207300	G2-like	pGmEXLB1-1	1810	1824	-	12.9559	2.17e-05	0.0887	CCGAAAATATTCTTT
Glyma.01G183700	G2-like	pGmEXLB1-1	1821	1831	-	11.4301	7.2e-05	0.17	ACTGATTCCGA
Glyma.18G020900	bZIP	pGmEXLB1-1	1851	1861	-	12.4127	2.23e-05	0.105	TCTCGTCACCA
Glyma.02G126100	bZIP	pGmEXLB1-1	1851	1862	+	1.61538	6.25e-05	0.148	tggtgacgagaa
Glyma.20G249900	Trihelix	pGmEXLB1-1	1909	1926	-	12.2239	3.54e-05	0.164	TACCCCACTTTCCCTTAA
Glyma.08G239500	bHLH	pGmEXLB1-1	1914	1924	+	5.11111	9.58e-05	0.226	ggaaagtgggg
Glyma.03G170300	bHLH	pGmEXLB1-1	1977	1990	+	9.84722	6.04e-05	0.284	gtatgctcacgcgc
Glyma.10G259000	FAR1	pGmEXLB1-1	1980	1994	+	18.4286	5.54e-07	0.00261	tgctcacgcgctttg
Glyma.02G019300	MYB	pGmEXLB1-1	1980	1994	+	14.1587	8.2e-06	0.0386	tgctcacgcgctttg
Glyma.04G124300	FAR1	pGmEXLB1-1	1982	1993	+	18.3824	4.25e-07	0.00201	ctcacgcgcttt
Glyma.15G053600	CAMTA	pGmEXLB1-1	1985	1993	-	12.4757	3.38e-05	0.0799	AAAGCGCGT
Glyma.09G143200	HSF	pGmEXLB1-1	1995	2006	-	10.9048	5.26e-05	0.233	GAAGTTTCTAAT
Glyma.13G294300	G2-like	pGmEXLB1-1	2015	2024	-	14.1638	2.73e-06	0.0129	CAGAATCTGG
Glyma.13G294300	G2-like	pGmEXLB1-1	2016	2025	+	11.0345	6.58e-05	0.155	cagattctga
Glyma.06G024900	E2F/DP	pGmEXLB1-1	2028	2042	+	5.6129	8.71e-05	0.137	ctagtggagcaacaa
Glyma.19G100900	B3	pGmEXLB1-1	2048	2062	+	13.3333	2.08e-05	0.049	tggaacatgcatgga
Glyma.19G100900	B3	pGmEXLB1-1	2051	2065	-	13.6508	1.7e-05	0.049	CAATCCATGCATGTT
Glyma.20G035800	B3	pGmEXLB1-1	2054	2061	+	8.29126	9.72e-05	0.459	atgcatgg
Glyma.14G079100	B3	pGmEXLB1-1	2067	2087	-	-4.08824	6.89e-05	0.315	TGTTACATTTTAATGGGAAGA
Glyma.03G261800	MYB_related	pGmEXLB1-1	2141	2149	-	10.0215	6.24e-06	0.0283	GAGATATTC
Glyma.12G063800	Dof	pGmEXLB1-1	2154	2174	-	13.1719	1.48e-05	0.0275	TTTACTTTTTCCACTTGTTAA
Glyma.11G131200	bHLH	pGmEXLB1-1	2155	2168	-	12.2857	3.91e-05	0.184	TTTTCCACTTGTTA
Glyma.17G089300	Dof	pGmEXLB1-1	2156	2176	+	15.3175	1.11e-06	0.00495	aacaagtggaaaaagtaaata
Glyma.05G158200	Dof	pGmEXLB1-1	2156	2176	+	14.3333	4.3e-06	0.00989	aacaagtggaaaaagtaaata
Glyma.08G239500	bHLH	pGmEXLB1-1	2156	2166	+	12.127	2.89e-05	0.136	aacaagtggaa
Glyma.02G175700	bHLH	pGmEXLB1-1	2156	2166	-	12.3194	3.65e-05	0.173	TTCCACTTGTT
Glyma.13G341700	bHLH	pGmEXLB1-1	2157	2165	-	13.8172	1.83e-05	0.0864	TCCACTTGT
Glyma.05G025900	Dof	pGmEXLB1-1	2158	2176	+	14.3968	4.63e-06	0.0175	caagtggaaaaagtaaata
Glyma.15G022800	Dof	pGmEXLB1-1	2159	2179	+	13.9048	5.08e-06	0.0229	aagtggaaaaagtaaataaat
Glyma.13G352000	Dof	pGmEXLB1-1	2159	2179	+	13.9048	5.08e-06	0.0228	aagtggaaaaagtaaataaat
Glyma.19G147100	C3H	pGmEXLB1-1	2161	2174	+	12.0794	2.66e-05	0.0789	gtggaaaaagtaaa
Glyma.05G018100	Dof	pGmEXLB1-1	2164	2177	+	13.1746	9.79e-06	0.0318	gaaaaagtaaataa
Glyma.19G199200	Dof	pGmEXLB1-1	2164	2174	+	11.9206	4.36e-05	0.0976	gaaaaagtaaa
Glyma.10G082000	Dof	pGmEXLB1-1	2164	2174	+	11.9206	4.36e-05	0.0978	gaaaaagtaaa
Glyma.08G221800	GATA	pGmEXLB1-1	2243	2261	+	5.94521	2.73e-05	0.0642	gatctttatctccttgacc
Glyma.19G113100	ERF	pGmEXLB1-1	2251	2265	+	8.06349	7.81e-05	0.368	tctccttgaccggtg
Glyma.17G030900	GATA	pGmEXLB1-1	2252	2278	+	1.31395	9.89e-06	0.046	ctccttgaccggtgatatcatcatcat
Glyma.03G109100	WRKY	pGmEXLB1-1	2253	2262	+	12.5043	2.29e-05	0.108	tccttgaccg
Glyma.02G115200	WRKY	pGmEXLB1-1	2254	2263	-	11.1064	4.29e-05	0.202	CCGGTCAAGG
Glyma.12G210900	Trihelix	pGmEXLB1-1	2254	2268	+	9	6.67e-05	0.157	ccttgaccggtgata
Glyma.04G115500	WRKY	pGmEXLB1-1	2255	2262	-	12.1183	4.46e-05	0.106	CGGTCAAG
Glyma.12G210900	Trihelix	pGmEXLB1-1	2255	2269	-	10.0159	4.48e-05	0.157	ATATCACCGGTCAAG
Glyma.02G306300	WRKY	pGmEXLB1-1	2256	2266	+	10.3882	3.95e-05	0.0928	ttgaccggtga
Glyma.16G011200	Trihelix	pGmEXLB1-1	2256	2266	-	8.77778	8.56e-05	0.202	TCACCGGTCAA
Glyma.16G011200	Trihelix	pGmEXLB1-1	2257	2267	+	9.03175	7.75e-05	0.202	tgaccggtgat
Glyma.15G232000	bZIP	pGmEXLB1-1	2259	2273	-	8.19048	5.33e-05	0.126	GATGATATCACCGGT
Glyma.13G193700	bZIP	pGmEXLB1-1	2259	2273	-	8.19048	5.33e-05	0.126	GATGATATCACCGGT
Glyma.15G232000	bZIP	pGmEXLB1-1	2262	2276	+	11.746	1.34e-05	0.0631	ggtgatatcatcatc
Glyma.13G193700	bZIP	pGmEXLB1-1	2262	2276	+	11.746	1.34e-05	0.0631	ggtgatatcatcatc
Glyma.03G142400	bZIP	pGmEXLB1-1	2262	2276	-	10.8889	2.62e-05	0.123	GATGATGATATCACC
Glyma.12G184500	bZIP	pGmEXLB1-1	2262	2272	+	7.26984	8.28e-05	0.195	ggtgatatcat
Glyma.12G184500	bZIP	pGmEXLB1-1	2263	2273	-	9.1746	4.31e-05	0.195	GATGATATCAC
Glyma.08G221800	GATA	pGmEXLB1-1	2267	2285	+	4.32877	4.79e-05	0.075	tatcatcatcattctaatc
Glyma.08G201900	HD-ZIP	pGmEXLB1-1	2268	2282	-	11.1692	6.61e-05	0.143	TAGAATGATGATGAT
Glyma.02G293300	C2H2	pGmEXLB1-1	2270	2288	+	12.8485	6.61e-06	0.0309	catcatcattctaatcctc
Glyma.08G221800	GATA	pGmEXLB1-1	2270	2288	+	6.43836	2.29e-05	0.0642	catcatcattctaatcctc
Glyma.02G293300	C2H2	pGmEXLB1-1	2273	2291	+	10.0455	2.91e-05	0.0681	catcattctaatcctccag
Glyma.06G024900	E2F/DP	pGmEXLB1-1	2298	2312	+	8.37634	3.47e-05	0.137	ctatggacgccaagg
Glyma.14G155100	MIKC_MADS	pGmEXLB1-1	2306	2319	+	11.2698	5.18e-05	0.237	gccaaggtggaaaa
Glyma.13G342500	EIL	pGmEXLB1-1	2349	2369	-	12.2308	1.99e-05	0.0934	AGGTCTAGATACATATAACAG
Glyma.20G051500	EIL	pGmEXLB1-1	2353	2367	-	10.5049	9e-05	0.424	GTCTAGATACATATA
Glyma.09G005700	WRKY	pGmEXLB1-2	26	44	+	10.597	6.08e-05	0.283	atttgacctgatcaagccc
Glyma.01G194600	MYB_related	pGmEXLB1-2	33	51	+	11.3333	4.99e-05	0.114	ctgatcaagccctaagcga
Glyma.08G189900	MYB_related	pGmEXLB1-2	36	50	+	6.55224	8.4e-05	0.232	atcaagccctaagcg
Glyma.07G007200	MYB_related	pGmEXLB1-2	40	49	+	12.8602	5.02e-06	0.0235	agccctaagc
Glyma.11G047300	MYB_related	pGmEXLB1-2	40	47	-	12.2913	2.25e-05	0.106	TTAGGGCT
Glyma.20G223300	MYB	pGmEXLB1-2	40	50	-	10.0253	6.29e-05	0.295	CGCTTAGGGCT
Glyma.09G191600	CPP	pGmEXLB1-2	72	81	-	12.2812	1.63e-05	0.0359	CATTTGAACG
Glyma.01G166800	WOX	pGmEXLB1-2	76	86	-	10.9103	7.06e-05	0.0706	TCATTCATTTG
Glyma.20G176500	C2H2	pGmEXLB1-2	112	126	+	12.3906	2.19e-05	0.0512	aacttgcccggttga
Glyma.10G215200	C2H2	pGmEXLB1-2	112	126	+	12.3906	2.19e-05	0.0512	aacttgcccggttga
Glyma.14G210600	MYB_related	pGmEXLB1-2	122	135	-	12.9206	2.91e-05	0.126	ACGAAAATATCAAC
Glyma.10G048500	MYB_related	pGmEXLB1-2	124	135	+	11.8095	6.8e-05	0.161	tgatattttcgt
Glyma.19G260900	MYB_related	pGmEXLB1-2	124	133	+	11.1429	9.32e-05	0.21	tgatattttc
Glyma.16G017400	MYB_related	pGmEXLB1-2	124	133	+	11.1429	9.32e-05	0.21	tgatattttc
Glyma.09G217000	BES1	pGmEXLB1-2	129	143	-	9.38095	2.89e-05	0.135	CCACACGCACGAAAA
Glyma.04G124300	FAR1	pGmEXLB1-2	131	142	-	9.72059	7.58e-05	0.143	CACACGCACGAA
Glyma.06G034000	BES1	pGmEXLB1-2	132	151	+	6.5873	5.88e-05	0.0914	tcgtgcgtgtggaaccttgc
Glyma.04G124300	FAR1	pGmEXLB1-2	133	144	-	9.29412	9.15e-05	0.143	TCCACACGCACG
Glyma.14G152700	NAC	pGmEXLB1-2	135	156	+	11.2222	6.03e-05	0.141	tgcgtgtggaaccttgcataat
Glyma.12G003200	NAC	pGmEXLB1-2	142	162	+	9.44444	6.98e-05	0.316	ggaaccttgcataataatcaa
Glyma.08G161300	NAC	pGmEXLB1-2	144	164	-	9.30159	7.44e-05	0.347	GGTTGATTATTATGCAAGGTT
Glyma.13G274300	NAC	pGmEXLB1-2	147	165	+	9.04762	7.66e-05	0.355	cttgcataataatcaaccg
Glyma.13G279900	NAC	pGmEXLB1-2	167	187	-	13.0159	1.91e-05	0.089	GATCAAAACTTACACGAAACT
Glyma.14G152700	NAC	pGmEXLB1-2	170	191	+	11.7619	4.14e-05	0.141	ttcgtgtaagttttgatcactt
Glyma.10G048500	MYB_related	pGmEXLB1-2	254	265	-	11.7143	7.32e-05	0.161	AGATATTTGTAC
Glyma.16G032600	MYB_related	pGmEXLB1-2	255	265	-	11.3333	7.97e-05	0.343	AGATATTTGTA
Glyma.19G260900	MYB_related	pGmEXLB1-2	256	265	-	11.6508	8.39e-05	0.21	AGATATTTGT
Glyma.16G017400	MYB_related	pGmEXLB1-2	256	265	-	11.6508	8.39e-05	0.21	AGATATTTGT
Glyma.13G149900	Trihelix	pGmEXLB1-2	272	285	+	12.1111	2.64e-05	0.118	atttaacgcagtta
Glyma.10G065100	Trihelix	pGmEXLB1-2	272	285	+	12.1111	2.64e-05	0.118	atttaacgcagtta
Glyma.14G079100	B3	pGmEXLB1-2	304	324	+	-5.04412	8.65e-05	0.129	taaaaatatttagcagaaaaa
Glyma.11G068800	ZF-HD	pGmEXLB1-2	323	337	+	11.3235	6.74e-05	0.206	aattataattaagtg
Glyma.20G193000	C2H2	pGmEXLB1-2	333	343	+	11.0317	6.61e-05	0.103	aagtgaagtta
Glyma.09G207300	G2-like	pGmEXLB1-2	415	429	+	13.0441	2.02e-05	0.083	ccaaaaatattcttt
Glyma.09G211400	G2-like	pGmEXLB1-2	417	430	-	12.4921	3.17e-05	0.144	AAAAGAATATTTTT
Glyma.12G184700	G2-like	pGmEXLB1-2	417	430	-	11.9683	5.27e-05	0.237	AAAAGAATATTTTT
Glyma.09G017400	G2-like	pGmEXLB1-2	418	430	-	10.5397	8.95e-05	0.414	AAAAGAATATTTT
Glyma.18G204900	G2-like	pGmEXLB1-2	420	430	-	11.9206	3.87e-05	0.086	AAAAGAATATT
Glyma.11G068800	ZF-HD	pGmEXLB1-2	471	485	-	11.0441	9.15e-05	0.206	ATCAGTAATTAAGTG
Glyma.19G118400	WOX	pGmEXLB1-2	472	482	+	11.4521	7.37e-05	0.163	acttaattact
Glyma.10G053500	ARF	pGmEXLB1-2	532	552	+	10.2025	1.34e-06	0.00587	tttatgattatgacatgaaaa
Glyma.14G079100	B3	pGmEXLB1-2	532	552	+	-2.26471	4.4e-05	0.129	tttatgattatgacatgaaaa
Glyma.01G063500	YABBY	pGmEXLB1-2	534	541	+	11.3333	9.38e-05	0.41	tatgatta
Glyma.10G289900	WOX	pGmEXLB1-2	560	569	+	11.8779	6.32e-05	0.293	aatcaatcat
Glyma.16G021000	HD-ZIP	pGmEXLB1-2	560	572	-	10.8438	7.2e-05	0.313	TATATGATTGATT
Glyma.01G166800	WOX	pGmEXLB1-2	562	572	+	11.0897	6.52e-05	0.0706	tcaatcatata
Glyma.15G264100	NAC	pGmEXLB1-2	603	623	-	6.53968	8.51e-05	0.386	TTTCTTTTTCAACAATTAAAT
Glyma.20G192500	NAC	pGmEXLB1-2	605	624	-	9.22222	5.99e-05	0.279	ATTTCTTTTTCAACAATTAA
Glyma.15G022800	Dof	pGmEXLB1-2	626	646	+	11.8095	4.31e-05	0.0967	taaagataaaagaaaaaagag
Glyma.13G352000	Dof	pGmEXLB1-2	626	646	+	11.8095	4.31e-05	0.0967	taaagataaaagaaaaaagag
Glyma.09G248200	AP2	pGmEXLB1-2	626	645	+	10.9872	6.06e-05	0.136	taaagataaaagaaaaaaga
Glyma.18G224500	MIKC_MADS	pGmEXLB1-2	626	646	-	10.4493	9.4e-05	0.0435	CTCTTTTTTCTTTTATCTTTA
Glyma.18G224500	MIKC_MADS	pGmEXLB1-2	627	647	-	14.7971	5.29e-06	0.00817	CCTCTTTTTTCTTTTATCTTT
Glyma.12G063800	Dof	pGmEXLB1-2	628	648	-	15.5469	1.58e-06	0.00694	TCCTCTTTTTTCTTTTATCTT
Glyma.05G137100	BBR-BPC	pGmEXLB1-2	628	651	+	-2.15873	8.75e-05	0.13	aagataaaagaaaaaagaggagga
Glyma.18G224500	MIKC_MADS	pGmEXLB1-2	629	649	-	13.7681	1.21e-05	0.014	CTCCTCTTTTTTCTTTTATCT
Glyma.17G089300	Dof	pGmEXLB1-2	630	650	+	13.8095	7.06e-06	0.0315	gataaaagaaaaaagaggagg
Glyma.18G224500	MIKC_MADS	pGmEXLB1-2	630	650	-	12.5797	2.76e-05	0.0182	CCTCCTCTTTTTTCTTTTATC
Glyma.05G158200	Dof	pGmEXLB1-2	630	650	+	11.2222	6.97e-05	0.321	gataaaagaaaaaagaggagg
Glyma.05G137100	BBR-BPC	pGmEXLB1-2	630	653	+	-1.5873	7.35e-05	0.13	gataaaagaaaaaagaggaggaag
Glyma.05G137100	BBR-BPC	pGmEXLB1-2	631	654	+	-1.53968	7.24e-05	0.13	ataaaagaaaaaagaggaggaaga
Glyma.02G062700	Dof	pGmEXLB1-2	632	652	-	13.7143	6.7e-06	0.0261	TTCCTCCTCTTTTTTCTTTTA
Glyma.02G293300	C2H2	pGmEXLB1-2	632	650	-	7.90909	8.31e-05	0.0641	CCTCCTCTTTTTTCTTTTA
Glyma.18G224500	MIKC_MADS	pGmEXLB1-2	633	653	-	16.029	1.65e-06	0.00383	CTTCCTCCTCTTTTTTCTTTT
Glyma.15G022800	Dof	pGmEXLB1-2	633	653	+	14.1111	3.96e-06	0.0178	aaaagaaaaaagaggaggaag
Glyma.13G352000	Dof	pGmEXLB1-2	633	653	+	14.1111	3.96e-06	0.0178	aaaagaaaaaagaggaggaag
Glyma.02G293300	C2H2	pGmEXLB1-2	635	653	-	14.4773	2.64e-06	0.00407	CTTCCTCCTCTTTTTTCTT
Glyma.18G224500	MIKC_MADS	pGmEXLB1-2	636	656	-	16.2754	1.27e-06	0.00383	TTTCTTCCTCCTCTTTTTTCT
Glyma.09G248200	AP2	pGmEXLB1-2	637	656	+	12.2051	3e-05	0.135	gaaaaaagaggaggaagaaa
Glyma.02G293300	C2H2	pGmEXLB1-2	638	656	-	12.6667	7.31e-06	0.00845	TTTCTTCCTCCTCTTTTTT
Glyma.02G062700	Dof	pGmEXLB1-2	639	659	-	13.2222	1.14e-05	0.0261	CCATTTCTTCCTCCTCTTTTT
Glyma.18G224500	MIKC_MADS	pGmEXLB1-2	639	659	-	12.9565	2.15e-05	0.0166	CCATTTCTTCCTCCTCTTTTT
Glyma.02G293300	C2H2	pGmEXLB1-2	641	659	-	15.4621	1.49e-06	0.00344	CCATTTCTTCCTCCTCTTT
Glyma.18G224500	MIKC_MADS	pGmEXLB1-2	642	662	-	10.8406	7.66e-05	0.0394	CCACCATTTCTTCCTCCTCTT
Glyma.02G261700	ERF	pGmEXLB1-2	643	663	+	16.0294	7.74e-07	0.00361	agaggaggaagaaatggtgga
Glyma.17G086300	LBD	pGmEXLB1-2	643	663	-	13.6032	2.53e-06	0.0118	TCCACCATTTCTTCCTCCTCT
Glyma.05G040500	LBD	pGmEXLB1-2	643	663	-	13.6032	2.53e-06	0.0118	TCCACCATTTCTTCCTCCTCT
Glyma.06G068800	ERF	pGmEXLB1-2	643	663	-	4.91176	4e-05	0.0933	TCCACCATTTCTTCCTCCTCT
Glyma.02G293300	C2H2	pGmEXLB1-2	644	662	-	20	8.29e-08	0.000384	CCACCATTTCTTCCTCCTC
Glyma.15G228100	LBD	pGmEXLB1-2	645	665	-	9.73016	2.28e-05	0.106	AATCCACCATTTCTTCCTCCT
Glyma.11G014200	ERF	pGmEXLB1-2	645	664	-	10.1406	3.11e-05	0.145	ATCCACCATTTCTTCCTCCT
Glyma.14G202300	LBD	pGmEXLB1-2	645	661	+	8.68254	5.74e-05	0.268	aggaggaagaaatggtg
Glyma.14G123900	ERF	pGmEXLB1-2	645	665	-	3.79104	9.41e-05	0.146	AATCCACCATTTCTTCCTCCT
Glyma.06G068800	ERF	pGmEXLB1-2	646	666	-	6.57353	2.08e-05	0.0933	GAATCCACCATTTCTTCCTCC
Glyma.02G067600	ERF	pGmEXLB1-2	646	666	-	7.01587	5.15e-05	0.24	GAATCCACCATTTCTTCCTCC
Glyma.02G261700	ERF	pGmEXLB1-2	646	666	+	5.92647	7.97e-05	0.146	ggaggaagaaatggtggattc
Glyma.02G293300	C2H2	pGmEXLB1-2	647	665	-	10.6288	2.16e-05	0.02	AATCCACCATTTCTTCCTC
Glyma.06G064000	ERF	pGmEXLB1-2	648	666	+	6.31746	9.07e-05	0.232	aggaagaaatggtggattc
Glyma.04G062900	ERF	pGmEXLB1-2	648	666	+	6.31746	9.07e-05	0.232	aggaagaaatggtggattc
Glyma.09G191600	CPP	pGmEXLB1-2	662	671	-	12.5938	8.68e-06	0.0359	GATTTGAATC
Glyma.04G044900	C2H2	pGmEXLB1-2	671	681	+	11.7031	4.27e-05	0.111	ctcttccactt
Glyma.20G193000	C2H2	pGmEXLB1-2	671	681	-	10.6984	9.77e-05	0.114	AAGTGGAAGAG
Glyma.16G091300	MIKC_MADS	pGmEXLB1-2	674	685	-	10.5948	8.5e-05	0.192	ATATAAGTGGAA
Glyma.11G242200	HD-ZIP	pGmEXLB1-2	719	729	+	10.9848	7.13e-05	0.155	caatcatatac
Glyma.09G235300	MYB	pGmEXLB1-2	832	842	-	12.1429	3.15e-05	0.142	ATGTCAGTTAT
Glyma.13G187500	MYB	pGmEXLB1-2	832	842	+	11.3016	7.76e-05	0.349	ataactgacat
Glyma.05G200800	ARF	pGmEXLB1-2	911	920	-	11.4286	7.2e-05	0.337	TTGCGACAAA
Glyma.13G234200	ARF	pGmEXLB1-2	912	921	+	10.5631	6.6e-05	0.309	ttgtcgcaaa
Glyma.04G115500	WRKY	pGmEXLB1-2	935	942	-	12.1613	4.12e-05	0.176	GGGTCAAA
Glyma.02G306300	WRKY	pGmEXLB1-2	936	946	+	10.7059	3.52e-05	0.164	ttgacccaaca
Glyma.10G142200	MYB	pGmEXLB1-2	940	954	+	13.2381	1.72e-05	0.0806	cccaacaaacgaaac
Glyma.08G163200	MYB	pGmEXLB1-2	940	960	-	12.1587	3.15e-05	0.144	GTCAAAGTTTCGTTTGTTGGG
Glyma.19G038100	MYB	pGmEXLB1-2	941	951	-	10.5238	9.42e-05	0.441	TCGTTTGTTGG
Glyma.06G232300	TCP	pGmEXLB1-2	970	982	+	4.42857	7.23e-05	0.169	cattggaccaggt
Glyma.13G219900	TCP	pGmEXLB1-2	973	980	+	11.4409	4.08e-05	0.0637	tggaccag
Glyma.11G247300	Trihelix	pGmEXLB1-2	980	987	+	9.17476	8.23e-05	0.0965	ggtttacc
Glyma.11G247300	Trihelix	pGmEXLB1-2	980	987	-	9.17476	8.23e-05	0.0965	GGTAAACC
Glyma.06G027500	SRS	pGmEXLB1-2	989	1011	+	-2.24731	2.58e-05	0.107	aaataataaaccccaaatactaa
Glyma.10G071700	bZIP	pGmEXLB1-2	1005	1022	+	1.11111	9.24e-05	0.216	atactaatacgtgtagtg
Glyma.20G193000	C2H2	pGmEXLB1-2	1018	1028	+	11.9206	2.05e-05	0.0959	tagtgtagtgg
Glyma.20G176500	C2H2	pGmEXLB1-2	1021	1035	-	10.875	6.01e-05	0.0936	AACTGCCCCACTACA
Glyma.10G215200	C2H2	pGmEXLB1-2	1021	1035	-	10.875	6.01e-05	0.0936	AACTGCCCCACTACA
Glyma.04G044900	C2H2	pGmEXLB1-2	1023	1033	-	11.5156	4.89e-05	0.111	CTGCCCCACTA
Glyma.19G095300	TCP	pGmEXLB1-2	1025	1033	-	13.1183	1.4e-05	0.0657	CTGCCCCAC
Glyma.20G154400	TCP	pGmEXLB1-2	1025	1034	-	11.7312	3.68e-05	0.133	ACTGCCCCAC
Glyma.08G097900	TCP	pGmEXLB1-2	1025	1032	-	9.41748	5.49e-05	0.129	TGCCCCAC
Glyma.03G018800	TCP	pGmEXLB1-2	1025	1032	-	8.17476	5.92e-05	0.277	TGCCCCAC
Glyma.05G017800	bHLH	pGmEXLB1-2	1170	1183	-	5.26984	7.81e-05	0.122	CACATGAGTGCACT
Glyma.14G089600	bHLH	pGmEXLB1-2	1172	1192	-	6.97222	9.23e-05	0.143	CTACTAAATCACATGAGTGCA
Glyma.15G064000	bHLH	pGmEXLB1-2	1177	1190	-	11.932	7.49e-06	0.035	ACTAAATCACATGA
Glyma.19G199200	Dof	pGmEXLB1-2	1219	1229	+	11.1905	9.58e-05	0.209	tataaagggaa
Glyma.10G082000	Dof	pGmEXLB1-2	1219	1229	+	11.1905	9.58e-05	0.212	tataaagggaa
Glyma.18G204900	G2-like	pGmEXLB1-2	1223	1233	+	12.7619	9.15e-06	0.0406	aagggaatttt
Glyma.01G166800	WOX	pGmEXLB1-2	1259	1269	+	12.3205	3.65e-05	0.0706	ccattcattct
Glyma.05G013000	MYB	pGmEXLB1-2	1269	1283	+	11.0317	8.38e-05	0.376	ttcaaggttatccac
Glyma.17G144100	MYB_related	pGmEXLB1-2	1270	1284	+	12.7143	2.62e-05	0.118	tcaaggttatccact
Glyma.08G029400	MYB_related	pGmEXLB1-2	1272	1286	+	12.0635	3.63e-05	0.165	aaggttatccactag
Glyma.01G038600	MYB_related	pGmEXLB1-2	1274	1283	-	13.4516	6.17e-06	0.0284	GTGGATAACC
Glyma.11G247300	Trihelix	pGmEXLB1-2	1274	1281	+	9.17476	8.23e-05	0.0965	ggttatcc
Glyma.11G247300	Trihelix	pGmEXLB1-2	1274	1281	-	9.17476	8.23e-05	0.0965	GGATAACC
Glyma.06G163600	LFY	pGmEXLB1-2	1274	1292	+	6.69118	9.11e-05	0.211	ggttatccactagtccaat
Glyma.06G163600	LFY	pGmEXLB1-2	1274	1292	-	6.69118	9.11e-05	0.211	ATTGGACTAGTGGATAACC
Glyma.05G032200	MYB_related	pGmEXLB1-2	1275	1282	-	12.7419	5.15e-05	0.238	TGGATAAC
Glyma.02G175700	bHLH	pGmEXLB1-2	1278	1288	+	8.91667	8.8e-05	0.412	atccactagtc
Glyma.01G166800	WOX	pGmEXLB1-2	1335	1345	+	12.0897	4.03e-05	0.0706	tcattcaacca
Glyma.06G034000	BES1	pGmEXLB1-2	1339	1358	-	7.2381	4.94e-05	0.0914	CAGCACGTGGTTCTGGTTGA
Glyma.14G089600	bHLH	pGmEXLB1-2	1341	1361	+	13.8056	7.41e-06	0.0345	aaccagaaccacgtgctgtag
Glyma.18G202400	Trihelix	pGmEXLB1-2	1341	1357	-	12.2537	2.93e-05	0.135	AGCACGTGGTTCTGGTT
Glyma.02G123400	bHLH	pGmEXLB1-2	1341	1355	-	9.20635	4.24e-05	0.0989	CACGTGGTTCTGGTT
Glyma.06G199600	bHLH	pGmEXLB1-2	1342	1356	+	11.5417	1.71e-05	0.0798	accagaaccacgtgc
Glyma.08G294000	bHLH	pGmEXLB1-2	1342	1362	-	11.5079	3.1e-05	0.0721	TCTACAGCACGTGGTTCTGGT
Glyma.05G017800	bHLH	pGmEXLB1-2	1342	1355	-	9.73016	3.38e-05	0.079	CACGTGGTTCTGGT
Glyma.08G294000	bHLH	pGmEXLB1-2	1343	1363	+	13.5714	1.16e-05	0.0538	ccagaaccacgtgctgtagat
Glyma.14G089600	bHLH	pGmEXLB1-2	1344	1364	-	11.1528	2.36e-05	0.0549	TATCTACAGCACGTGGTTCTG
Glyma.09G217000	BES1	pGmEXLB1-2	1344	1358	-	5.49206	9.37e-05	0.219	CAGCACGTGGTTCTG
Glyma.10G259000	FAR1	pGmEXLB1-2	1346	1360	+	7.88889	2.96e-05	0.138	gaaccacgtgctgta
Glyma.20G091200	bHLH	pGmEXLB1-2	1347	1356	+	13.0952	1.9e-05	0.0891	aaccacgtgc
Glyma.11G054600	bHLH	pGmEXLB1-2	1348	1356	+	15	3.26e-06	0.0153	accacgtgc
Glyma.20G088600	bHLH	pGmEXLB1-2	1348	1357	+	12.5254	5.69e-06	0.0133	accacgtgct
Glyma.20G088600	bHLH	pGmEXLB1-2	1348	1357	-	12.5254	5.69e-06	0.0133	AGCACGTGGT
Glyma.09G098300	bHLH	pGmEXLB1-2	1348	1357	+	13.9787	7.9e-06	0.0185	accacgtgct
Glyma.09G098300	bHLH	pGmEXLB1-2	1348	1357	-	13.9787	7.9e-06	0.0185	AGCACGTGGT
Glyma.04G124300	FAR1	pGmEXLB1-2	1348	1359	+	12.6176	1.67e-05	0.0783	accacgtgctgt
Glyma.06G017800	Nin-like	pGmEXLB1-2	1348	1362	-	10.5522	8.7e-05	0.203	TCTACAGCACGTGGT
Glyma.18G202400	Trihelix	pGmEXLB1-2	1348	1364	+	9.77612	9.28e-05	0.146	accacgtgctgtagata
Glyma.16G087300	bHLH	pGmEXLB1-2	1349	1356	+	17.4624	1.5e-06	0.00703	ccacgtgc
Glyma.08G346300	bHLH	pGmEXLB1-2	1349	1356	+	17.4624	1.5e-06	0.00703	ccacgtgc
Glyma.01G076900	bHLH	pGmEXLB1-2	1349	1356	+	17.3871	1.5e-06	0.00703	ccacgtgc
Glyma.19G256700	bHLH	pGmEXLB1-2	1349	1356	+	15.4824	6.42e-06	0.0266	ccacgtgc
Glyma.08G303900	bHLH	pGmEXLB1-2	1349	1356	+	15.3134	9.85e-06	0.0462	ccacgtgc
Glyma.13G120700	bHLH	pGmEXLB1-2	1349	1356	+	14.6522	1.14e-05	0.0266	ccacgtgc
Glyma.13G120700	bHLH	pGmEXLB1-2	1349	1356	-	14.6522	1.14e-05	0.0266	GCACGTGG
Glyma.01G096600	bHLH	pGmEXLB1-2	1349	1356	+	14.4557	1.14e-05	0.0266	ccacgtgc
Glyma.01G096600	bHLH	pGmEXLB1-2	1349	1356	-	14.4557	1.14e-05	0.0266	GCACGTGG
Glyma.19G256700	bHLH	pGmEXLB1-2	1349	1356	-	14.3647	1.14e-05	0.0266	GCACGTGG
Glyma.11G054600	bHLH	pGmEXLB1-2	1349	1357	-	13.5054	1.19e-05	0.0279	AGCACGTGG
Glyma.16G087300	bHLH	pGmEXLB1-2	1349	1356	-	12.7419	1.97e-05	0.0462	GCACGTGG
Glyma.08G346300	bHLH	pGmEXLB1-2	1349	1356	-	12.7419	1.97e-05	0.0462	GCACGTGG
Glyma.20G091200	bHLH	pGmEXLB1-2	1349	1358	-	11.254	4.31e-05	0.101	CAGCACGTGG
Glyma.01G076900	bHLH	pGmEXLB1-2	1349	1356	-	11.6237	6.13e-05	0.144	GCACGTGG
Glyma.08G303900	bHLH	pGmEXLB1-2	1349	1356	-	3.76119	7.44e-05	0.174	GCACGTGG
Glyma.02G123400	bHLH	pGmEXLB1-2	1350	1364	+	12.1746	1.63e-05	0.0759	cacgtgctgtagata
Glyma.05G017800	bHLH	pGmEXLB1-2	1350	1363	+	12.4286	1.78e-05	0.079	cacgtgctgtagat
Glyma.08G336500	MYB	pGmEXLB1-2	1426	1440	-	13.2857	1.59e-05	0.0716	CCGAGTTAGGTAAAT
Glyma.14G214500	MYB	pGmEXLB1-2	1426	1438	-	12.7436	2.81e-05	0.131	GAGTTAGGTAAAT
Glyma.09G206200	MYB	pGmEXLB1-2	1426	1439	-	12.1905	3.56e-05	0.155	CGAGTTAGGTAAAT
Glyma.11G107100	MYB	pGmEXLB1-2	1427	1441	-	13.0159	1.77e-05	0.0817	ACCGAGTTAGGTAAA
Glyma.16G063700	MYB	pGmEXLB1-2	1427	1439	+	13.4627	2.08e-05	0.0948	tttacctaactcg
Glyma.13G145800	MYB	pGmEXLB1-2	1427	1441	-	9.5873	5.83e-05	0.258	ACCGAGTTAGGTAAA
Glyma.08G163200	MYB	pGmEXLB1-2	1427	1447	-	10.1587	8.34e-05	0.191	ATATATACCGAGTTAGGTAAA
Glyma.09G261600	MYB	pGmEXLB1-2	1427	1441	-	10.0794	9.12e-05	0.406	ACCGAGTTAGGTAAA
Glyma.15G034500	MYB	pGmEXLB1-2	1428	1437	-	13.4272	1.92e-05	0.0901	AGTTAGGTAA
Glyma.10G273000	MYB	pGmEXLB1-2	1428	1442	-	12.5079	3.39e-05	0.0791	TACCGAGTTAGGTAA
Glyma.02G013900	MYB	pGmEXLB1-2	1428	1437	+	10.8495	5.56e-05	0.261	ttacctaact
Glyma.17G037500	MYB	pGmEXLB1-2	1430	1444	-	11.1587	9.18e-05	0.214	TATACCGAGTTAGGT
Glyma.02G261700	ERF	pGmEXLB1-2	1452	1472	+	5.48529	9.42e-05	0.146	tagtcctggtctggaggaggc
Glyma.14G123900	ERF	pGmEXLB1-2	1454	1474	-	4.47761	7.47e-05	0.146	TTGCCTCCTCCAGACCAGGAC
Glyma.06G064000	ERF	pGmEXLB1-2	1454	1472	+	6.06349	9.95e-05	0.232	gtcctggtctggaggaggc
Glyma.04G062900	ERF	pGmEXLB1-2	1454	1472	+	6.06349	9.95e-05	0.232	gtcctggtctggaggaggc
Glyma.20G176500	C2H2	pGmEXLB1-2	1458	1472	-	13.7344	8.34e-06	0.0389	GCCTCCTCCAGACCA
Glyma.10G215200	C2H2	pGmEXLB1-2	1458	1472	-	13.7344	8.34e-06	0.0389	GCCTCCTCCAGACCA
Glyma.20G070000	ERF	pGmEXLB1-2	1459	1473	+	3.47619	8.21e-05	0.192	ggtctggaggaggca
Glyma.20G160200	Nin-like	pGmEXLB1-2	1462	1476	-	11.2857	7e-05	0.327	TATTGCCTCCTCCAG
Glyma.06G034000	BES1	pGmEXLB1-2	1472	1491	+	6.79365	5.57e-05	0.0914	caatacgtgcactctcacat
Glyma.18G224500	MIKC_MADS	pGmEXLB1-2	1530	1550	-	13.3043	1.69e-05	0.0156	CGTCGTCATTTGTTTTTTTTC
Glyma.18G117100	bZIP	pGmEXLB1-2	1541	1555	+	12.6984	1.02e-05	0.0239	aatgacgacgtcaaa
Glyma.15G232000	bZIP	pGmEXLB1-2	1541	1555	-	10.0794	2.67e-05	0.125	TTTGACGTCGTCATT
Glyma.13G193700	bZIP	pGmEXLB1-2	1541	1555	-	10.0794	2.67e-05	0.125	TTTGACGTCGTCATT
Glyma.03G219300	bZIP	pGmEXLB1-2	1541	1555	+	7	4.25e-05	0.0992	aatgacgacgtcaaa
Glyma.13G149900	Trihelix	pGmEXLB1-2	1543	1556	-	10.6667	5.25e-05	0.118	TTTTGACGTCGTCA
Glyma.10G065100	Trihelix	pGmEXLB1-2	1543	1556	-	10.6667	5.25e-05	0.118	TTTTGACGTCGTCA
Glyma.18G117100	bZIP	pGmEXLB1-2	1544	1558	-	9.87302	3.35e-05	0.0522	GATTTTGACGTCGTC
Glyma.02G306300	WRKY	pGmEXLB1-2	1544	1554	-	8.61176	7.91e-05	0.185	TTGACGTCGTC
Glyma.02G161100	bZIP	pGmEXLB1-2	1545	1554	-	10.6716	7.64e-05	0.358	TTGACGTCGT
Glyma.10G162100	bZIP	pGmEXLB1-2	1545	1556	-	10.6344	8.45e-05	0.208	TTTTGACGTCGT
Glyma.19G119300	MYB	pGmEXLB1-2	1558	1576	+	10.7143	6.16e-05	0.285	cattttcaaccatccaaac
Glyma.18G202400	Trihelix	pGmEXLB1-2	1576	1592	-	9.70149	9.57e-05	0.146	GGCATGTTTTAATTAAG
Glyma.09G211400	G2-like	pGmEXLB1-2	1592	1605	-	11.4921	6.63e-05	0.151	ATACGAATATTTGG
Glyma.04G054200	WRKY	pGmEXLB1-2	1666	1678	-	9.85714	9.7e-05	0.434	ATTTGACCTTTAA
Glyma.05G211900	WRKY	pGmEXLB1-2	1668	1678	+	11.6984	5.05e-05	0.231	aaaggtcaaat
Glyma.02G141000	WRKY	pGmEXLB1-2	1668	1678	+	10.1905	6.7e-05	0.297	aaaggtcaaat
Glyma.02G232600	WRKY	pGmEXLB1-2	1668	1678	+	11.1587	7.51e-05	0.341	aaaggtcaaat
Glyma.16G031900	WRKY	pGmEXLB1-2	1668	1680	+	9.80952	7.77e-05	0.347	aaaggtcaaataa
Glyma.08G082400	WRKY	pGmEXLB1-2	1668	1680	-	11.0635	8.44e-05	0.394	TTATTTGACCTTT
Glyma.01G189100	WRKY	pGmEXLB1-2	1668	1678	+	10.746	8.68e-05	0.406	aaaggtcaaat
Glyma.20G163200	WRKY	pGmEXLB1-2	1668	1680	-	7.79365	9.08e-05	0.408	TTATTTGACCTTT
Glyma.16G167500	Trihelix	pGmEXLB1-2	1700	1713	+	11.4127	5.75e-05	0.24	ttttttactttagg
Glyma.09G207300	G2-like	pGmEXLB1-2	1743	1757	-	11.6324	6.45e-05	0.133	CCGAAAATATTCTTA
Glyma.18G268700	TCP	pGmEXLB1-2	1753	1765	+	12.0972	5.92e-06	0.0277	ttcgggaccagta
Glyma.06G232300	TCP	pGmEXLB1-2	1753	1765	+	12	8.94e-06	0.0417	ttcgggaccagta
Glyma.20G154400	TCP	pGmEXLB1-2	1754	1763	+	11.043	5.68e-05	0.133	tcgggaccag
Glyma.04G161400	TCP	pGmEXLB1-2	1756	1763	+	10.9612	9.05e-06	0.0424	gggaccag
Glyma.13G219900	TCP	pGmEXLB1-2	1756	1763	+	14.5269	1.18e-05	0.0553	gggaccag
Glyma.08G097900	TCP	pGmEXLB1-2	1756	1763	+	9.59223	4.14e-05	0.129	gggaccag
Glyma.09G014300	Trihelix	pGmEXLB1-2	1760	1774	-	11.0597	7.49e-05	0.161	TATTTTTTTTACTGG
Glyma.02G082100	Trihelix	pGmEXLB1-2	1760	1775	+	11.1587	7.71e-05	0.165	ccagtaaaaaaaatat
Glyma.17G093600	E2F/DP	pGmEXLB1-2	1773	1793	-	1.50746	3.46e-05	0.161	GTACAGAAATTCCCGGAAATA
Glyma.06G040900	HSF	pGmEXLB1-2	1775	1789	-	8.79167	3.36e-05	0.157	AGAAATTCCCGGAAA
Glyma.20G150300	HSF	pGmEXLB1-2	1775	1789	-	9.4127	7.99e-05	0.374	AGAAATTCCCGGAAA
Glyma.20G249900	Trihelix	pGmEXLB1-2	1782	1799	+	12.6269	2.5e-05	0.116	gaatttctgtaccctaaa
Glyma.03G117500	SBP	pGmEXLB1-2	1784	1799	+	13.2941	7.31e-06	0.0315	atttctgtaccctaaa
Glyma.01G194600	MYB_related	pGmEXLB1-2	1784	1802	+	12.4762	3.27e-05	0.114	atttctgtaccctaaaata
Glyma.08G189900	MYB_related	pGmEXLB1-2	1787	1801	+	5.92537	9.94e-05	0.232	tctgtaccctaaaat
Glyma.02G082100	Trihelix	pGmEXLB1-2	1822	1837	+	11.7619	4.75e-05	0.165	ccagtaaaaaattaag
Glyma.18G224500	MIKC_MADS	pGmEXLB1-2	1828	1848	-	11.1884	6.34e-05	0.0367	CCCCCCTTTCCCTTAATTTTT
Glyma.20G249900	Trihelix	pGmEXLB1-2	1833	1850	-	11.5075	6.12e-05	0.143	TACCCCCCTTTCCCTTAA
Glyma.08G132800	HD-ZIP	pGmEXLB1-2	1855	1862	+	10.9714	9.38e-05	0.413	taatcatt
Glyma.13G294300	G2-like	pGmEXLB1-2	1912	1921	-	14.1638	2.73e-06	0.0128	CAGAATCTGG
Glyma.13G294300	G2-like	pGmEXLB1-2	1913	1922	+	11.0345	6.58e-05	0.154	cagattctga
Glyma.20G193000	C2H2	pGmEXLB1-2	1926	1936	+	11.3492	4.4e-05	0.103	tagtggagcag
Glyma.06G017800	Nin-like	pGmEXLB1-2	1930	1944	+	14.7761	5.22e-06	0.0244	ggagcagcaagtcca
Glyma.13G219900	TCP	pGmEXLB1-2	1945	1952	+	12.5484	2.98e-05	0.0637	tggaccat
Glyma.19G100900	B3	pGmEXLB1-2	1945	1959	+	11.7143	4.81e-05	0.111	tggaccatgcatgaa
Glyma.19G100900	B3	pGmEXLB1-2	1948	1962	-	12.0794	4.09e-05	0.111	CGATTCATGCATGGT
Glyma.20G035800	B3	pGmEXLB1-2	1949	1956	-	8.29126	9.72e-05	0.454	ATGCATGG
Glyma.14G079100	B3	pGmEXLB1-2	1964	1984	-	-4.08824	6.89e-05	0.129	TGTTACATTTTAATGGGAAGA
Glyma.09G014300	Trihelix	pGmEXLB1-2	1982	1996	-	12.7761	2.08e-05	0.0895	ACTCGTTTTAACTGT
Glyma.17G037500	MYB	pGmEXLB1-2	1987	2001	+	12.2857	4e-05	0.187	taaaacgagttaggc
Glyma.10G273000	MYB	pGmEXLB1-2	1989	2003	+	15.1746	2.04e-06	0.00952	aaacgagttaggcat
Glyma.11G242200	HD-ZIP	pGmEXLB1-2	2049	2059	-	11.2727	4.98e-05	0.155	CAATCATTTTT
Glyma.01G166800	WOX	pGmEXLB1-2	2050	2060	-	10.6923	8.08e-05	0.0706	TCAATCATTTT
Glyma.11G035900	HD-ZIP	pGmEXLB1-2	2051	2061	-	12.125	3.67e-05	0.158	TTCAATCATTT
Glyma.11G045100	HD-ZIP	pGmEXLB1-2	2052	2061	-	11.4795	9.77e-05	0.454	TTCAATCATT
Glyma.03G261800	MYB_related	pGmEXLB1-2	2098	2106	-	10.0215	6.24e-06	0.0288	GAGATATTC
Glyma.19G118400	WOX	pGmEXLB1-2	2106	2116	-	11.5205	6.27e-05	0.163	GGTTAATTAAG
Glyma.16G091300	MIKC_MADS	pGmEXLB1-2	2172	2183	+	10.8448	7.24e-05	0.192	ataaaaatggac
Glyma.10G273000	MYB	pGmEXLB1-2	2188	2202	-	11.3651	7.64e-05	0.119	TTATTAGTTAGGCTT
Glyma.05G018100	Dof	pGmEXLB1-2	2232	2245	-	11.6349	6.04e-05	0.26	GATAAAGGAGATAA
Glyma.03G078000	MYB	pGmEXLB1-2	2234	2254	-	10.5	7.76e-05	0.34	GTCAGACTGGATAAAGGAGAT
Glyma.19G199200	Dof	pGmEXLB1-2	2235	2245	-	11.6984	5.9e-05	0.209	GATAAAGGAGA
Glyma.10G082000	Dof	pGmEXLB1-2	2235	2245	-	11.6984	5.9e-05	0.212	GATAAAGGAGA
Glyma.01G038600	MYB_related	pGmEXLB1-2	2239	2248	-	12.2903	3.35e-05	0.0773	CTGGATAAAG
Glyma.12G210900	Trihelix	pGmEXLB1-2	2249	2263	-	9.61905	5.25e-05	0.246	ATATCACCGGTCAGA
Glyma.04G115500	WRKY	pGmEXLB1-2	2249	2256	-	11.7312	7.5e-05	0.176	CGGTCAGA
Glyma.16G011200	Trihelix	pGmEXLB1-2	2251	2261	+	9.03175	7.75e-05	0.363	tgaccggtgat
Glyma.13G279900	NAC	pGmEXLB1-2	2257	2277	+	11.9524	3.96e-05	0.0923	gtgatatatgtacacgtcatt
Glyma.04G039300	bZIP	pGmEXLB1-2	2261	2278	+	6.92063	3.4e-05	0.159	tatatgtacacgtcatta
Glyma.10G071700	bZIP	pGmEXLB1-2	2264	2281	-	7.26984	2.4e-05	0.112	GAATAATGACGTGTACAT
Glyma.16G043200	NAC	pGmEXLB1-2	2264	2278	-	11.8571	4.73e-05	0.22	TAATGACGTGTACAT
Glyma.18G117100	bZIP	pGmEXLB1-2	2266	2280	-	13.4127	7.4e-06	0.0239	AATAATGACGTGTAC
Glyma.12G040600	bZIP	pGmEXLB1-2	2266	2280	-	11.5079	7.69e-06	0.0359	AATAATGACGTGTAC
Glyma.03G219300	bZIP	pGmEXLB1-2	2266	2280	-	10.9048	1.18e-05	0.055	AATAATGACGTGTAC
Glyma.02G058800	bZIP	pGmEXLB1-2	2266	2275	-	12.2473	2.46e-05	0.115	TGACGTGTAC
Glyma.03G003400	bZIP	pGmEXLB1-2	2266	2280	-	6.06349	3.21e-05	0.15	AATAATGACGTGTAC
Glyma.03G255000	bZIP	pGmEXLB1-2	2266	2280	+	7.15873	4.5e-05	0.21	gtacacgtcattatt
Glyma.20G175500	NAC	pGmEXLB1-2	2266	2277	+	11.084	5.83e-05	0.273	gtacacgtcatt
Glyma.09G208500	bZIP	pGmEXLB1-2	2266	2280	-	4.26984	7.71e-05	0.36	AATAATGACGTGTAC
Glyma.02G126100	bZIP	pGmEXLB1-2	2267	2278	-	8.85897	7.5e-06	0.0351	TAATGACGTGTA
Glyma.10G162100	bZIP	pGmEXLB1-2	2267	2278	-	10.5376	8.88e-05	0.208	TAATGACGTGTA
Glyma.02G109800	NAC	pGmEXLB1-2	2268	2278	+	11.6825	5.43e-05	0.254	acacgtcatta
Glyma.01G051300	NAC	pGmEXLB1-2	2268	2278	+	11.6825	5.43e-05	0.254	acacgtcatta
Glyma.18G020900	bZIP	pGmEXLB1-2	2268	2278	+	9.53968	8.26e-05	0.387	acacgtcatta
Glyma.06G024900	E2F/DP	pGmEXLB1-2	2306	2320	+	7.45161	4.62e-05	0.216	ctatagacgccaagg
Glyma.14G123900	ERF	pGmEXLB1-2	2309	2329	-	4.14925	8.35e-05	0.146	TTTTCTCCACCTTGGCGTCTA
Glyma.20G070000	ERF	pGmEXLB1-2	2314	2328	+	3.85714	7.42e-05	0.192	gccaaggtggagaaa

## Sheet: Table S5
Table S5 Transcription factors prediction of GmHE13 gene co-expression network.
Names	Protein names	Sub_family
Glyma.02G277000	Transcription factor CBF/NF-Y/archaeal histone domain-containing protein	NF-YC
Glyma.19G118000	Dof-type domain-containing protein	Dof
Glyma.13G105700	HSF-type DNA-binding domain-containing protein	HSF
Glyma.08G037400	CRC domain-containing protein	CPP
Glyma.08G092400	GAGA-binding transcriptional activator	BBR-BPC
Glyma.15G027900	RWP-RK domain-containing protein	Nin-like
Glyma.17G053700	HSF-type DNA-binding domain-containing protein	HSF
Glyma.19G193400	BZIP domain-containing protein	bZIP
Glyma.16G000300	Auxin response factor	ARF
Glyma.13G096900	AP2/ERF domain-containing protein	AP2
Glyma.18G148000	AP2/ERF domain-containing protein	AP2
Glyma.06G148400	AP2/ERF domain-containing protein	ERF
Glyma.20G247500	C3H1-type domain-containing protein	C3H
Glyma.01G005000	C3H1-type domain-containing protein	C3H
Glyma.06G316400	histone acetyltransferase (EC 2.3.1.48)	C2H2
Glyma.08G153800	RING-type E3 ubiquitin transferase (EC 2.3.2.27)	C3H
Glyma.10G296700	C3H1-type domain-containing protein	C3H
Glyma.11G147200	C3H1-type domain-containing protein	C3H
Glyma.07G100700	MYB transcription factor	MYB
Glyma.10G212600	SANT domain-containing protein	MYB
Glyma.16G032600	Uncharacterized protein	MYB_related
Glyma.18G237700	Uncharacterized protein	MYB_related
Glyma.13G030900	NAC domain protein	NAC
Glyma.07G229100	Transcriptional factor NAC51	NAC
Glyma.08G302500	TGACG-motif-binding factor	bZIP
Glyma.06G114000	NAC domain protein NAC2 (NAC2 protein)	NAC
Glyma.04G042300	MYB transcription factor MYB68	MYB
Glyma.07G066100	MYB transcription factor MYB133	MYB_related

## Sheet: Table S6
Table S4 Potential binding sites on the GmHE13 promoter.
Pattern name	Family	Sequence name	Start	Stop	Strand	Score	P-value	Q-value	Matched sequence
Glyma.04G044900	C2H2	pGmHE13	586	596	+	14.0625	2.39e-06	0.0114	cactttcactg
Glyma.10G053500	ARF	pGmHE13	830	850	-	4.36709	9.61e-06	0.0442	TTGACTGTTTTTGTCAAAAAA
Glyma.12G063800	Dof	pGmHE13	1066	1086	-	16.0469	9.01e-07	0.00416	TTCACTTTTTGGTTTTTGTTT
Glyma.05G158200	Dof	pGmHE13	1068	1088	+	16.7937	1.82e-07	0.000879	acaaaaaccaaaaagtgaaac
Glyma.17G089300	Dof	pGmHE13	1068	1088	+	14.7302	2.4e-06	0.00562	acaaaaaccaaaaagtgaaac
Glyma.05G025900	Dof	pGmHE13	1070	1088	+	17.9048	4.57e-08	0.000217	aaaaaccaaaaagtgaaac
Glyma.15G022800	Dof	pGmHE13	1071	1091	+	13.8254	5.57e-06	0.00877	aaaaccaaaaagtgaaaccca
Glyma.13G352000	Dof	pGmHE13	1071	1091	+	13.8254	5.57e-06	0.00877	aaaaccaaaaagtgaaaccca
Glyma.19G147100	C3H	pGmHE13	1073	1086	+	12.9365	7.95e-06	0.0224	aaccaaaaagtgaa
Glyma.05G018100	Dof	pGmHE13	1076	1089	+	13.9365	1.97e-06	0.00911	caaaaagtgaaacc
Glyma.19G199200	Dof	pGmHE13	1076	1086	+	13.4921	2.59e-06	0.00607	caaaaagtgaa
Glyma.10G082000	Dof	pGmHE13	1076	1086	+	13.4921	2.59e-06	0.00607	caaaaagtgaa
Glyma.12G063800	Dof	pGmHE13	1105	1125	-	13.6406	9.98e-06	0.0154	TCTTCTTTACCATTTTTGTTT
Glyma.01G134200	C2H2	pGmHE13	1138	1145	+	11.1429	7.84e-06	0.0383	ggtagtag
Glyma.11G131200	bHLH	pGmHE13	1168	1181	-	14.6349	8.9e-06	0.0449	CCAGCCACTTGATC
Glyma.13G341700	bHLH	pGmHE13	1170	1178	-	15.4516	6.86e-06	0.0346	GCCACTTGA
Glyma.17G089300	Dof	pGmHE13	1956	1976	+	14.9841	1.73e-06	0.00562	gaaaatgagaaaaaggcaaag
Glyma.05G158200	Dof	pGmHE13	1956	1976	+	14.6667	2.97e-06	0.00387	gaaaatgagaaaaaggcaaag
Glyma.15G022800	Dof	pGmHE13	2080	2100	-	13.3492	9.56e-06	0.0113	AAGAGAAAAAAGTATAAAACA
Glyma.13G352000	Dof	pGmHE13	2080	2100	-	13.3492	9.56e-06	0.0113	AAGAGAAAAAAGTATAAAACA
Glyma.05G158200	Dof	pGmHE13	2083	2103	-	14.4921	3.61e-06	0.00387	AACAAGAGAAAAAAGTATAAA
Glyma.05G025900	Dof	pGmHE13	2083	2101	-	13.8413	8.03e-06	0.00955	CAAGAGAAAAAAGTATAAA
Glyma.12G063800	Dof	pGmHE13	2085	2105	+	14.2031	6.05e-06	0.014	tatacttttttctcttgtttc
Glyma.06G050000	MYB	pGmHE13	2144	2156	-	10.5769	3.54e-06	0.0178	CGGTGGTACGTGC
Glyma.06G028300	ERF	pGmHE13	2145	2159	+	13.9365	4.84e-06	0.0244	cacgtaccaccgctt
Glyma.04G028100	ERF	pGmHE13	2145	2159	+	13.9365	4.84e-06	0.0244	cacgtaccaccgctt
Glyma.03G138900	ERF	pGmHE13	2148	2158	+	13.7619	4.45e-06	0.0225	gtaccaccgct
Glyma.02G062700	Dof	pGmHE13	2151	2171	+	15.4603	7.1e-07	0.00341	ccaccgcttctcctccttttt
Glyma.15G022800	Dof	pGmHE13	2157	2177	-	15.0317	1.17e-06	0.00276	GGGTGGAAAAAGGAGGAGAAG
Glyma.13G352000	Dof	pGmHE13	2157	2177	-	15.0317	1.17e-06	0.00276	GGGTGGAAAAAGGAGGAGAAG
Glyma.09G248200	AP2	pGmHE13	2157	2176	-	15.0641	4.03e-06	0.0047	GGTGGAAAAAGGAGGAGAAG
Glyma.05G137100	BBR-BPC	pGmHE13	2177	2200	-	6.46032	4.9e-06	0.00457	GAGAAAAAAAGAGAGAGAATTTCG
Glyma.05G137100	BBR-BPC	pGmHE13	2179	2202	-	11.3651	7.36e-07	0.00114	CAGAGAAAAAAAGAGAGAGAATTT
Glyma.05G137100	BBR-BPC	pGmHE13	2181	2204	-	19.0159	2.51e-08	8.52e-05	GACAGAGAAAAAAAGAGAGAGAAT
Glyma.09G248200	AP2	pGmHE13	2181	2200	-	16.359	1.31e-06	0.00203	GAGAAAAAAAGAGAGAGAAT
Glyma.04G026300	BBR-BPC	pGmHE13	2182	2202	+	7.40278	3.24e-06	0.00766	ttctctctctttttttctctg
Glyma.05G137100	BBR-BPC	pGmHE13	2183	2206	-	18.2222	3.66e-08	8.52e-05	TGGACAGAGAAAAAAAGAGAGAGA
Glyma.18G224500	MIKC_MADS	pGmHE13	2183	2203	+	17.9855	1.34e-07	0.000322	tctctctctttttttctctgt
Glyma.09G248200	AP2	pGmHE13	2183	2202	-	17.8462	2.84e-07	0.000809	CAGAGAAAAAAAGAGAGAGA
Glyma.04G026300	BBR-BPC	pGmHE13	2184	2204	+	4.47222	8.74e-06	0.0138	ctctctctttttttctctgtc
Glyma.18G224500	MIKC_MADS	pGmHE13	2185	2205	+	18.5942	4.64e-08	0.000223	tctctctttttttctctgtcc
Glyma.05G137100	BBR-BPC	pGmHE13	2185	2208	-	9.61905	1.48e-06	0.00172	TTTGGACAGAGAAAAAAAGAGAGA
Glyma.04G026300	BBR-BPC	pGmHE13	2186	2206	+	14.7361	1.98e-07	0.000934	ctctctttttttctctgtcca
Glyma.14G091200	TALE	pGmHE13	2186	2205	+	13.7838	5.54e-06	0.0155	ctctctttttttctctgtcc
Glyma.09G248200	AP2	pGmHE13	2187	2206	-	17.6667	3.47e-07	0.000809	TGGACAGAGAAAAAAAGAGA
Glyma.18G224500	MIKC_MADS	pGmHE13	2273	2293	-	14.5217	6.68e-06	0.0107	TGTGTCTGTGTCCCTCTTCTT
Glyma.14G091200	TALE	pGmHE13	2277	2296	-	13.5405	6.28e-06	0.0155	TTGTGTGTCTGTGTCCCTCT
Glyma.02G082100	Trihelix	pGmHE13	2429	2444	-	13.5397	8.43e-06	0.0383	AGGGTAAAAAATGGTA
Glyma.02G062700	Dof	pGmHE13	2435	2455	+	13.8413	5.8e-06	0.013	tttttacccttttcacttttt
Glyma.05G025900	Dof	pGmHE13	2437	2455	-	15.6508	1.16e-06	0.00184	AAAAAGTGAAAAGGGTAAA
Glyma.05G158200	Dof	pGmHE13	2437	2457	-	14.3968	4.01e-06	0.00387	CCAAAAAGTGAAAAGGGTAAA
Glyma.15G022800	Dof	pGmHE13	2441	2461	-	15.1746	9.53e-07	0.00276	AGACCCAAAAAGTGAAAAGGG
Glyma.13G352000	Dof	pGmHE13	2441	2461	-	15.1746	9.53e-07	0.00276	AGACCCAAAAAGTGAAAAGGG
Glyma.05G018100	Dof	pGmHE13	2443	2456	-	13.5238	5.23e-06	0.0121	CAAAAAGTGAAAAG
Glyma.05G025900	Dof	pGmHE13	2444	2462	-	16.4921	3.97e-07	0.000944	CAGACCCAAAAAGTGAAAA
Glyma.05G158200	Dof	pGmHE13	2444	2464	-	15.2698	1.46e-06	0.00352	ACCAGACCCAAAAAGTGAAAA
Glyma.17G089300	Dof	pGmHE13	2444	2464	-	13.5556	9.27e-06	0.0145	ACCAGACCCAAAAAGTGAAAA
Glyma.19G199200	Dof	pGmHE13	2446	2456	-	13.4921	2.59e-06	0.00607	CAAAAAGTGAA
Glyma.10G082000	Dof	pGmHE13	2446	2456	-	13.4921	2.59e-06	0.00607	CAAAAAGTGAA
Glyma.19G147100	C3H	pGmHE13	2446	2459	-	12.8571	9.33e-06	0.0224	ACCCAAAAAGTGAA
Glyma.02G062700	Dof	pGmHE13	2465	2485	+	13.5397	8.13e-06	0.013	ttgtttttacgtttgcttttc
Glyma.12G073300	AP2	pGmHE13	2483	2492	+	13.4272	9.82e-06	0.0496	ttctcgtacc

## Sheet: Table S7
Table S7 Primer list of this study.
Primer	Sequences	Usage
GFP-GmHE13F	gggctcgagaagcttggatccTCGTAAGAGATGAAGAGG	Sub-cellular localization
GFP-GmHE13R	ttatctagatccggtggatccTTACGAGCATGCCAACAA	Sub-cellular localization
GmOBP3-CFPF	gaattcgagctcggtaccatggTTTTCTCCTCTATTCCAG	Sub-cellular localization
GmOBP3-CFPR	gtcgactctagaggatccCAAGAGATGAGTAGCGGAAG	Sub-cellular localization
GmRVE5-1300eF	GAATTCGAGCTCGGTACCATGGTGTCGGTGAACCCAAAC	Sub-cellular localization
GmRVE5A-1300eR	GTCGACTCTAGAGGATCCAGCAGACAAAACAGCACTCTCG	Sub-cellular localization
q-Actin-F	CCGGTCGTGACCTCACTGATTTCT	RT-qPCR
q-Actin-R	CATCAGGCAACTCGTAGCTCTTCTCG	RT-qPCR
qGmHE13-F1	GTCTCGCAAGCCTGGGAAGT	RT-qPCR
qGmHE13-R1	GAGCTGGATGGATAGTCGTGAGG	RT-qPCR
qGmOBP3-F	CAAAAGGAGTCGCTCTAAGTCTCC	RT-qPCR
qGmOBP3-R	TGGCAACTGACCAACTAGTTCATG	RT-qPCR
qGmEXLB1-1-F	GGCATACACGATGTCACTGCTG	RT-qPCR
qGmEXLB1-1-R	CACTGCTCCAGAGTTCCTGT	RT-qPCR
qGmEXLB1-2-F	GGAATACACGACGTCACTGC	RT-qPCR
qGmEXLB1-2-R	GGATTTCGCCACTTGGTGGG	RT-qPCR
GmHE13KO-F1	CGATTCCCGGCTGGTGCACCAAGTCCCTGGAAGCGGAGGTTTTAGAGCTAGAAATAGC	CRISPR
GmHE13KO-R1	AACGGACTGACACTGCCGGTTGCACCAGCCGGGAATCG	CRISPR
GmHE13KO-F2	ACCGGCAGTGTCAGTCCGTTGTTTTAGAGCTAGAAATAGC	CRISPR
GmHE13KO-R2	CTATTTCTAGCTCTAAAACCCAAATGCCAGCTGACAAGCTGCACCAGCCGGGAATCG	CRISPR
GmHE13-seqF	CCAGGCAAGTAATATGAGTAACG	CRISPR
GmHE13-seqR	GATCACGCATTCTCCTCTCC	CRISPR
GmHE13OE-F	cagtctagaactagtggatccTCGTAAGAGATGAAGAGGGC	over-expression
GmHE13OE-R	atagtccatggtaccggatccCGAGCATGCCAACAATTTGC	over-expression
Gmhda7-F	gaacagatttctcaacttcc	mutant detection
Gmhda7-R	ctagatggtgtcacatagg	mutant detection
Gmrve5-F	CGATTCGATTGAGGATTGCTG	mutant detection
Gmrve5-R	CCAAAACTCAAGAAGTGCCC	mutant detection
Gmobp3-F	CCATGGTTTTCTCCTCTATTCC	mutant detection
Gmobp3-R	CTGTGGCAACTGACCAACTAG	mutant detection
GmOBP3-ubi-GFPF	cagtctagaactagtggatccATGGTTTTCTCCTCTATTCCAG	hairy-root
GmOBP3-ubi-GFPR	atagtccatggtaccggatccCAAGAGATGAGTAGCGGAAG	hairy-root
GmRVE5-ubi-GFPF	cagtctagaactagtggatccATGGTGTCGGTGAACCCAAAC	hairy-root
GmRVE5-ubi-GFPR	atagtccatggtaccggatccAGCAGACAAAACAGCACTCTCG	hairy-root
LUC-GmHE13F2	gtcgacggtatcgataagcttGGCAAAGTCCCGAGTAAAC	Dual-LUC
LUC-GmHE13R2	cgctctagaactagtggatccGAGACAGAAACAACAACAGCAG	Dual-LUC
GmOBP3-CFPF	GAATTCGAGCTCGGTACCATGGTTTTCTCCTCTATTCCAG	Dual-LUC
GmOBP3-CFPR	GTCGACTCTAGAGGATCCCAAGAGATGAGTAGCGGAAG	Dual-LUC
BioGmHE13-TF	TGTTTTATACTTTTTTCTCTTGTTTCTATACTTTTTTCTCTTGTTTCTTCT	EMSA
BioGmHE13-TR	AGAAGAAACAAGAGAAAAAAGTATAGAAACAAGAGAAAAAAGTATAAAACA	EMSA
unbioGmHE13-TF	TGTTTTATACTTTTTTCTCTTGTTTCTATACTTTTTTCTCTTGTTTCTTCT	EMSA
BioGmHE13-CF	TGTTTTATACTTTTTCCTCTTGTTTCTATACTTTTTCCTCTTGTTTCTTCT	EMSA
BioGmHE13-CR	AGAAGAAACAAGAGGAAAAAGTATAGAAACAAGAGGAAAAAGTATAAAACA	EMSA
unbioGmHE13-CF	TGTTTTATACTTTTTCCTCTTGTTTCTATACTTTTTCCTCTTGTTTCTTCT	EMSA
Bio-GmEXLB1-1F	aagtaaaatatcttaaagtaaaatatctta	EMSA
Bio-GmEXLB1-1R	taagatattttactttaagatattttactt	EMSA
Bio-GmEXLB1-2F	agtacaaatatctatagtacaaatatctat	EMSA
Bio-GmEXLB1-2R	atagatatttgtactatagatatttgtact	EMSA
qGmEXLB1-1-p1F	GTCTCATAAGATCATATTTTTAGAG	CUT&RUN qPCR
qGmEXLB1-1-p1R	GTTTAATTTTAGTCCGATAAATTTG	CUT&RUN qPCR
qGmEXLB1-1-p2F	CTCGGGTTGTACTATAAATAC	CUT&RUN qPCR
qGmEXLB1-1-p2R	GTGCAAAGACAAGAAAGAAA	CUT&RUN qPCR
qGmEXLB1-2-p1F	CGTGTAAGTTTTGATCACTTATCTA	CUT&RUN qPCR
qGmEXLB1-2-p1R	GGATGTATTGATGTATTTAACTGCG	CUT&RUN qPCR
qGmEXLB1-2-p2F	GGATTCAAATCTCTTCCACTT	CUT&RUN qPCR
qGmEXLB1-2-p2R	TTTGTATGCATCGATCAAAGC	CUT&RUN qPCR
qGmHE13-P1-F	CACACTTCTTCACAACTCACC	CUT&RUN qPCR
qGmHE13-P1-R	CGGTGGTACGTGCATGAATA	CUT&RUN qPCR
qGmHE13-P2-F	AAACGTGTTACTTAATCATTTCGT	CUT&RUN qPCR
qGmHE13-P2-R	GTCTACTACCAAGCCCATGG	CUT&RUN qPCR
qGmHE13-P3-F	CAGACCAAAATAATTGTGATTTGG	CUT&RUN qPCR
qGmHE13-P3-R	GGGTTTCACTTTTTGGTTTTTG	CUT&RUN qPCR
qGmHE13-P4-F	GAATGATGTGAAAACCATGG	CUT&RUN qPCR
qGmHE13-P4-R	CCTGTATTTTGCGTTATGG	CUT&RUN qPCR
GmHE13-BDF	GCCATGGAGGCCGAATTCTCGTAAGAGATGAAGAGGGC	Yeast two-hybrid
GmHE13-BDR	TGCAGGTCGACGGATCCTTACGAGCATGCCAACAATTTG	Yeast two-hybrid
GmHDA3-ADF	ATGGAGGCCAGTGAATTCtggagtgttatggcgagag	Yeast two-hybrid
GmHDA3-ADR	TCGAGCTCGATGGATCCatctttatcttcgtccatgtc	Yeast two-hybrid
GmHDA7-ADF	ATGGAGGCCAGTGAATTCCGTATGGGAATGGAAGAGG	Yeast two-hybrid
GmHDA7-ADR	TCGAGCTCGATGGATCCTCAACAACAAGATGATGGATG	Yeast two-hybrid
GmHDA13-ADF	ATGGAGGCCAGTGAATTCaagatgcgctccaagga	Yeast two-hybrid
GmHDA13-ADR	TCGAGCTCGATGGATCCCGGCAACTGCACTTCATG	Yeast two-hybrid
GmHDA16-ADF	ATGGAGGCCAGTGAATTCGAGAGACGTATGGGAATGG	Yeast two-hybrid
GmHDA16-ADR	TCGAGCTCGATGGATCCTCAACTACAAGATGATGGATGC	Yeast two-hybrid
GmHE13-106F	ATCGAGGACGCCGGCGGATCCTCGTAAGAGATGAAGAGG	BiFC
GmHE13-106R	GAACGAAAGCTCTGCAGGTCGACTTACGAGCATGCCAACAA	BiFC
GmHDA3-104F	ATTACAGGTACCCGGGGATCCTGGAGTGTTATGGCGAGAG	BiFC
GmHDA3-104R	CACGCTGCCACCGCCGTCGACATCTTTATCTTCGTCCATGTCATC	BiFC
GmHDA7-104F	ATTACAGGTACCCGGGGATCCCGTATGGGAATGGAAGAGG	BiFC
GmHDA7-104R	CACGCTGCCACCGCCGTCGACACAACAAGATGATGGATGCAC	BiFC
GmHDA13-104F	ATTACAGGTACCCGGGGATCCAAGATGCGCTCCAAGGA	BiFC
GmHDA13-104R	CACGCTGCCACCGCCGTCGACTGAAATATTCATTTGATCATTGTC	BiFC
GmHDA16-104F	ATTACAGGTACCCGGGGATCCGAGAGACGTATGGGAATGG	BiFC
GmHDA16-104R	CACGCTGCCACCGCCGTCGACACTACAAGATGATGGATGC	BiFC
GCN5-104F	ATTACAGGTACCCGGGGATCCCGCCAAAGAACAAAACC	BiFC
GCN5-104R	CACGCTGCCACCGCCGTCGACCTGAATTTTGGTACCAGGC	BiFC
GmHE13Sin3-106F	ATCGAGGACGCCGGCGGATCCAACTCGTAAGAGATGAAGAGG	BiFC
GmHE13Sin3-106R	GAACGAAAGCTCTGCAGGTCGACctaatctctactaacaagttcgc	BiFC
GmHE13Sin3a_c-106F	ATCGAGGACGCCGGCGGATCCATGTCTGATGAGCAAGGAGC	BiFC
GmHE13Sin3a_c-106R	GAACGAAAGCTCTGCAGGTCGACTTACGAGCATGCCAACAATTTG	BiFC
Sin3-HisF	ATGGGTCGCGGATCCAAGCTTACTACCAATGATGC	Pull-down
Sin3-HisR	ACGGAGCTCGAATTCTCATTCGCCACCAACAGA	Pull-down
GmGCN5-GSTF	CGTGGATCCCCGGAATTCATGGAGTCCCACGGCGGAG	Pull-down
GmGCN5-GSTR	GCGGCCGCTCGAGTCGACCTACTGAATTTTGGTACCAGGC	Pull-down
GmHDA3-GSTF	CGTGGATCCCCGGAATTCTGGAGTGTTATGGCGAGAG	Pull-down
GmHDA3-GSTR	GCGGCCGCTCGAGTCGACTTAATCTTTATCTTCGTCCATGTC	Pull-down
GmHDA7-GSTF	CGTGGATCCCCGGAATTCCGTATGGGAATGGAAGAGG	Pull-down
GmHDA7-GSTR	GCGGCCGCTCGAGTCGACTCAACAACAAGATGATGGATG	Pull-down
GmHDA13-GSTF	CGTGGATCCCCGGAATTCAAGATGCGCTCCAAGGA	Pull-down
GmHDA13-GSTR	GCGGCCGCTCGAGTCGACCTGCACTTCATGAAATATTCAT	Pull-down
GmHDA16-GSTF	CGTGGATCCCCGGAATTCGAGAGACGTATGGGAATGG	Pull-down
GmHDA16-GSTR	GCGGCCGCTCGAGTCGACTCAACTACAAGATGATGGATGC	Pull-down
MBP-GmRVE5F	AGGATTTCAGAATTCGGTGTCTTGATGGTGTCG	Pull-down
MBP-GmRVE5R	GACTCTAGAGGATCCGGCTACATCCTAAGCAGAC	Pull-down
